# Supplementary material for: (1R,2R)-N,N′-Diisobutyl-N,N′-dimethyl­cyclo­hexane-1,2-diamine
Source: Acta Crystallogr Sect E Struct Rep Online. 2009 Apr 2;65(Pt 5):o956. doi: 10.1107/S160053680901109X (PMC2977656; doi:10.1107/S160053680901109X)
Supplement: Supplementary file 1 [file e-65-0o956-sup1.cif]

##############################################################################
###                                                                        ###
###        Electronic paper (Acta Crystallographica Section E)             ###
###                                                                        ###
##############################################################################
#                                                                            #
# This CIF contains the data in a paper accepted for publication in Acta     #
# Crystallographica Section E. It conforms to the requirements of Notes      #
# for Authors for Section E, and has been peer reviewed under the auspices   #
# of the IUCr Commission on Journals.                                        #
#                                                                            #
# Full details of the Crystallographic Information File format               #
# are given in the paper "The Crystallographic Information File (CIF):       #
# a New Standard Archive File for Crystallography" by S. R. Hall, F. H.      #
# Allen and I. D. Brown [Acta Cryst. (1991), A47, 655-685].                  #
#                                                                            #
# The current version of the core CIF dictionary is obtainable from          #
# ftp://ftp.iucr.org/pub/cif_core.dic. The current version number is 2.4.    #
#                                                                            #
# Software is freely available for graphical display of the structure(s) in  #
# this CIF.  For information consult the CIF home page http://www.iucr.org/  #
# cif/home.html                                                              #
#                                                                            #
# This file may be used for bona fide research purposes within the           #
# scientific community so long as proper attribution is given to the journal # 
# article from which it was obtained.                                        #
#                                                                            #
##############################################################################
                                             
data_I
_audit_creation_method     SHELXL-97
_chemical_name_systematic
;
(1<i>R</i>,2<i>R</i>)-<i>N</i>,<i>N'</i>-Diisobutyl-<i>N</i>,<i>N'</i>-
dimethylcyclohexane-1,2-diamine
;
_chemical_name_common     ?
_chemical_formula_moiety     'C16 H34 N2'
_chemical_formula_sum     'C16 H34 N2'
_chemical_formula_iupac     'C16 H34 N2'
_chemical_formula_weight     254.45
_chemical_melting_point     ?
_symmetry_cell_setting     orthorhombic
_symmetry_space_group_name_H-M     'P 21 21 21'
_symmetry_space_group_name_Hall     'P2ac 2ab'
loop_
    _symmetry_equiv_pos_as_xyz
    'x, y, z'
    '-x+1/2, -y, z+1/2'
    '-x, y+1/2, -z+1/2'
    'x+1/2, -y+1/2, -z'
_cell_length_a     10.4693(15)
_cell_length_b     10.8013(16)
_cell_length_c     15.077(2)
_cell_angle_alpha     90.00
_cell_angle_beta     90.00
_cell_angle_gamma     90.00
_cell_volume     1705.0(4)
_cell_formula_units_Z     4
_cell_measurement_reflns_used     999
_cell_measurement_theta_min     2.32
_cell_measurement_theta_max     25
_cell_measurement_temperature     173(2)
_exptl_crystal_description     plates
_exptl_crystal_colour     colourless
_exptl_crystal_size_max     0.40
_exptl_crystal_size_mid     0.40
_exptl_crystal_size_min     0.20
_exptl_crystal_density_diffrn     0.991
_exptl_crystal_density_meas     ?
_exptl_crystal_density_method     'not measured'
_exptl_crystal_F_000     576
_exptl_absorpt_coefficient_mu     0.057
_exptl_absorpt_correction_type     multi-scan
_exptl_absorpt_process_details     '(SADABS; Bruker, 1999)'
_exptl_absorpt_correction_T_min     0.9774
_exptl_absorpt_correction_T_max     0.9886
_exptl_special_details
;
;
_diffrn_ambient_temperature     173(2)
_diffrn_radiation_type     MoK\a
_diffrn_radiation_wavelength     0.71073
_diffrn_radiation_source     'fine-focus sealed tube'
_diffrn_radiation_monochromator     graphite
_diffrn_measurement_device_type     'Bruker SMART APEX CCD'
_diffrn_measurement_method     \w
_diffrn_detector_area_resol_mean     ?
_diffrn_reflns_number     20171
_diffrn_reflns_av_R_equivalents     0.0507
_diffrn_reflns_av_sigmaI/netI     0.0276
_diffrn_reflns_theta_min     2.32
_diffrn_reflns_theta_max     25.00
_diffrn_reflns_theta_full     25.00
_diffrn_measured_fraction_theta_max     1.000
_diffrn_measured_fraction_theta_full     1.000
_diffrn_reflns_limit_h_min     -12
_diffrn_reflns_limit_h_max     12
_diffrn_reflns_limit_k_min     -12
_diffrn_reflns_limit_k_max     12
_diffrn_reflns_limit_l_min     -17
_diffrn_reflns_limit_l_max     17
_diffrn_standards_number     0
_diffrn_standards_interval_count     ?
_diffrn_standards_interval_time     ?
_diffrn_standards_decay_%     ?
_refine_special_details
;
Refinement of <i>F</i>^2^ against ALL reflections. The weighted <i>R</i>-factor
<i>wR</i> and goodness of fit <i>S</i> are based on <i>F</i>^2^, conventional
<i>R</i>-factors <i>R</i> are based on <i>F</i>, with <i>F</i> set to zero for
negative <i>F</i>^2^. The threshold expression of <i>F</i>^2^ >
\s(<i>F</i>^2^) is used only for calculating <i>R</i>-factors(gt) <i>etc</i>.
and is not relevant to the choice of reflections for refinement.
<i>R</i>-factors based on <i>F</i>^2^ are statistically about twice as large
as those based on <i>F</i>, and <i>R</i>- factors based on ALL data will be
even larger.
;
_reflns_number_total     3004
_reflns_number_gt     2730
_reflns_threshold_expression     I>2\s(I)
_refine_ls_structure_factor_coef     Fsqd
_refine_ls_matrix_type     full
_refine_ls_R_factor_all     0.0606
_refine_ls_R_factor_gt     0.0556
_refine_ls_wR_factor_gt     0.1454
_refine_ls_wR_factor_ref     0.1491
_refine_ls_goodness_of_fit_ref     1.056
_refine_ls_restrained_S_all     1.062
_refine_ls_number_reflns     3004
_refine_ls_number_parameters     202
_refine_ls_number_restraints     6
_refine_ls_number_constraints     ?
_refine_ls_hydrogen_treatment     mixed
_refine_ls_weighting_scheme     calc
_refine_ls_weighting_details
         'calc w=1/[\s^2^(Fo^2^)+(0.0787P)^2^+0.3166P] where P=(Fo^2^+2Fc^2^)/3'
_atom_sites_solution_hydrogens     geom
_atom_sites_solution_primary     direct
_atom_sites_solution_secondary     difmap
_refine_ls_shift/su_max     0.000
_refine_ls_shift/su_mean     0.000
_refine_diff_density_max     0.200
_refine_diff_density_min     -0.127
_refine_ls_extinction_method     none
_refine_ls_extinction_coef     ?
_refine_ls_abs_structure_details     ?
_refine_ls_abs_structure_Flack     ?
loop_
    _atom_type_symbol
    _atom_type_description
    _atom_type_scat_dispersion_real
    _atom_type_scat_dispersion_imag
    _atom_type_scat_source
    'C' 'C' 0.0033 0.0016
                         'International Tables Vol C Tables 4.2.6.8 and 6.1.1.4'
    'H' 'H' 0.0000 0.0000
                         'International Tables Vol C Tables 4.2.6.8 and 6.1.1.4'
    'N' 'N' 0.0061 0.0033
                         'International Tables Vol C Tables 4.2.6.8 and 6.1.1.4'
_computing_data_collection     'SMART (Bruker, 2001)'
_computing_cell_refinement     'SAINT-Plus (Bruker, 1999)'
_computing_data_reduction     'SAINT-Plus (Bruker, 1999)'
_computing_structure_solution     'SHELXS97 (Sheldrick, 2008)'
_computing_structure_refinement     'SHELXL97 (Sheldrick, 2008)'
_computing_molecular_graphics     'ORTEP-3 (Farrugia, 1997)'
_computing_publication_material     'WinGX (Farrugia, 1999)'
loop_
    _atom_site_type_symbol
    _atom_site_label
    _atom_site_fract_x
    _atom_site_fract_y
    _atom_site_fract_z
    _atom_site_U_iso_or_equiv
    _atom_site_adp_type
    _atom_site_calc_flag
    _atom_site_refinement_flags
    _atom_site_occupancy
    _atom_site_disorder_assembly
    _atom_site_disorder_group
    C C1 0.7243(2) 0.2944(2) 0.79640(18) 0.0615(6) Uani d . 1 . .
    H H1A 0.6695 0.3257 0.7487 0.092 Uiso calc R 1 . .
    H H1B 0.8141 0.3069 0.7804 0.092 Uiso calc R 1 . .
    H H1C 0.7055 0.3390 0.8514 0.092 Uiso calc R 1 . .
    C C2 0.5745(2) 0.1385(2) 0.84275(17) 0.0589(6) Uani d . 1 . .
    H H2A 0.5630 0.1850 0.8988 0.071 Uiso calc R 1 . .
    H H2B 0.5683 0.0493 0.8570 0.071 Uiso calc R 1 . .
    C C3 0.4646(2) 0.1725(2) 0.77945(15) 0.0546(6) Uani d . 1 . .
    H H3 0.4648 0.2643 0.7704 0.065 Uiso calc R 1 . .
    C C4 0.3389(2) 0.1358(3) 0.8223(2) 0.0727(8) Uani d . 1 . .
    H H4A 0.2682 0.1572 0.7825 0.109 Uiso calc R 1 . .
    H H4B 0.3288 0.1802 0.8785 0.109 Uiso calc R 1 . .
    H H4C 0.3385 0.0464 0.8334 0.109 Uiso calc R 1 . .
    C C5 0.4814(3) 0.1104(3) 0.69055(19) 0.0778(8) Uani d . 1 . .
    H H5A 0.4885 0.0207 0.6990 0.117 Uiso calc R 1 . .
    H H5B 0.5592 0.1415 0.6621 0.117 Uiso calc R 1 . .
    H H5C 0.4075 0.1286 0.6529 0.117 Uiso calc R 1 . .
    C C6 0.7989(2) 0.0998(2) 0.86174(14) 0.0489(5) Uani d . 1 . .
    H H6 0.7655 0.0145 0.8733 0.059 Uiso calc R 1 . .
    C C7 0.8261(2) 0.1571(2) 0.95317(15) 0.0559(6) Uani d . 1 . .
    H H7A 0.8633 0.2406 0.9452 0.067 Uiso calc R 1 . .
    H H7B 0.7449 0.1662 0.9861 0.067 Uiso calc R 1 . .
    C C8 0.9177(2) 0.0778(3) 1.00701(16) 0.0629(6) Uani d . 1 . .
    H H8A 0.9356 0.1187 1.0644 0.075 Uiso calc R 1 . .
    H H8B 0.8778 -0.0035 1.0194 0.075 Uiso calc R 1 . .
    C C9 1.0415(3) 0.0585(3) 0.95720(17) 0.0649(7) Uani d . 1 . .
    H H9A 1.0974 0.0020 0.9913 0.078 Uiso calc R 1 . .
    H H9B 1.0862 0.1388 0.9509 0.078 Uiso calc R 1 . .
    C C10 1.0166(2) 0.0039(2) 0.86573(17) 0.0597(6) Uani d . 1 . .
    H H10A 0.9798 -0.0800 0.8726 0.072 Uiso calc R 1 . .
    H H10B 1.0989 -0.0045 0.8339 0.072 Uiso calc R 1 . .
    C C11 0.9259(2) 0.0829(2) 0.81027(15) 0.0498(5) Uani d . 1 . .
    H H11 0.9656 0.1667 0.8048 0.060 Uiso calc R 1 . .
    C C12 0.8408(3) -0.0772(2) 0.71239(16) 0.0619(6) Uani d . 1 . .
    H H12A 0.7509 -0.0585 0.7245 0.093 Uiso calc R 1 . .
    H H12B 0.8714 -0.1392 0.7548 0.093 Uiso calc R 1 . .
    H H12C 0.8492 -0.1097 0.6520 0.093 Uiso calc R 1 . .
    C C14 0.9642(3) 0.0817(2) 0.56237(16) 0.0668(7) Uani d D 1 . .
    H H14 0.931(3) -0.003(3) 0.5418(19) 0.075(8) Uiso d . 1 . .
    C C13A 0.8956(3) 0.1169(3) 0.64982(18) 0.0542(7) Uani d PD 0.75 . .
    H H13C 0.9256 0.1998 0.6686 0.065 Uiso calc PR 0.75 . .
    H H13D 0.8028 0.1231 0.6380 0.065 Uiso calc PR 0.75 . .
    C C15A 1.1073(3) 0.0796(6) 0.5758(4) 0.1065(18) Uani d PD 0.75 . .
    H H15D 1.1369 0.1625 0.5924 0.160 Uiso calc PR 0.75 . .
    H H15E 1.1492 0.0541 0.5206 0.160 Uiso calc PR 0.75 . .
    H H15F 1.1287 0.0208 0.6230 0.160 Uiso calc PR 0.75 . .
    C C16A 0.9211(5) 0.1727(3) 0.4920(3) 0.0825(12) Uani d PD 0.75 . .
    H H16D 0.8284 0.1663 0.4842 0.124 Uiso calc PR 0.75 . .
    H H16E 0.9637 0.1535 0.4357 0.124 Uiso calc PR 0.75 . .
    H H16F 0.9432 0.2570 0.5104 0.124 Uiso calc PR 0.75 . .
    C C13B 1.0029(8) 0.0830(10) 0.6582(5) 0.062(3) Uani d PD 0.25 . .
    H H13A 1.0842 0.0369 0.6637 0.074 Uiso calc PR 0.25 . .
    H H13B 1.0204 0.1699 0.6751 0.074 Uiso calc PR 0.25 . .
    C C15B 1.0898(9) 0.1100(18) 0.5153(9) 0.102(5) Uani d PD 0.25 . .
    H H15A 1.0741 0.1202 0.4517 0.153 Uiso calc PR 0.25 . .
    H H15B 1.1497 0.0416 0.5247 0.153 Uiso calc PR 0.25 . .
    H H15C 1.1263 0.1865 0.5394 0.153 Uiso calc PR 0.25 . .
    C C16B 0.8646(9) 0.1787(9) 0.5399(8) 0.079(4) Uani d PD 0.25 . .
    H H16A 0.9004 0.2614 0.5497 0.118 Uiso calc PR 0.25 . .
    H H16B 0.7896 0.1673 0.5779 0.118 Uiso calc PR 0.25 . .
    H H16C 0.8394 0.1701 0.4776 0.118 Uiso calc PR 0.25 . .
    N N1 0.70037(17) 0.16326(17) 0.80918(12) 0.0488(4) Uani d . 1 . .
    N N2 0.9148(2) 0.03281(19) 0.72094(12) 0.0610(6) Uani d D 1 . .
loop_
    _atom_site_aniso_label
    _atom_site_aniso_U_11
    _atom_site_aniso_U_22
    _atom_site_aniso_U_33
    _atom_site_aniso_U_12
    _atom_site_aniso_U_13
    _atom_site_aniso_U_23
    C1 0.0625(14) 0.0513(13) 0.0708(16) 0.0042(11) 0.0025(13) 0.0042(12)
    C2 0.0647(14) 0.0613(14) 0.0507(13) -0.0004(11) 0.0043(11) -0.0009(11)
    C3 0.0584(13) 0.0525(12) 0.0528(13) 0.0063(11) -0.0044(11) -0.0018(11)
    C4 0.0608(14) 0.0777(17) 0.0795(19) 0.0068(13) 0.0026(14) -0.0061(15)
    C5 0.0804(18) 0.096(2) 0.0568(15) -0.0007(16) -0.0078(15) -0.0057(15)
    C6 0.0569(12) 0.0472(12) 0.0425(11) -0.0058(10) 0.0003(10) 0.0022(9)
    C7 0.0600(13) 0.0661(14) 0.0417(12) -0.0017(12) 0.0012(10) -0.0021(11)
    C8 0.0668(15) 0.0772(16) 0.0447(13) -0.0073(14) -0.0073(12) 0.0019(12)
    C9 0.0615(14) 0.0754(17) 0.0577(14) -0.0009(13) -0.0100(12) 0.0024(13)
    C10 0.0534(13) 0.0625(15) 0.0633(15) 0.0003(11) -0.0009(12) -0.0041(12)
    C11 0.0545(12) 0.0490(11) 0.0458(12) -0.0074(10) 0.0008(10) -0.0032(10)
    C12 0.0734(16) 0.0575(14) 0.0548(14) -0.0028(12) -0.0042(12) -0.0110(12)
    C14 0.093(2) 0.0611(15) 0.0467(13) -0.0051(14) 0.0091(13) -0.0048(12)
    C13A 0.0574(18) 0.0569(17) 0.0483(18) -0.0011(14) 0.0007(14) -0.0032(14)
    C15A 0.093(4) 0.144(5) 0.083(3) 0.033(3) 0.031(3) 0.022(4)
    C16A 0.125(4) 0.077(2) 0.045(2) -0.008(3) 0.001(2) -0.0032(19)
    C13B 0.040(5) 0.080(7) 0.065(6) -0.012(4) 0.009(4) -0.019(5)
    C15B 0.074(8) 0.159(16) 0.072(9) -0.006(9) -0.008(7) -0.035(10)
    C16B 0.081(8) 0.112(10) 0.044(6) -0.024(7) -0.002(6) 0.001(7)
    N1 0.0529(10) 0.0485(10) 0.0449(10) -0.0022(8) -0.0001(8) 0.0034(8)
    N2 0.0701(13) 0.0672(12) 0.0457(11) -0.0163(10) 0.0073(10) -0.0078(9)
_geom_special_details
;
All e.s.d.s (except the e.s.d. in the dihedral angle between two l.s. planes)
are estimated using the full covariance matrix. The cell e.s.d.s are taken
into account individually in the estimation of e.s.d.s in distances, angles
and torsion angles; correlations between e.s.d.s in cell parameters are only
used when they are defined by crystal symmetry. An approximate (isotropic)
treatment of cell e.s.d.s is used for estimating e.s.d.s involving l.s.
planes.
;
loop_
    _geom_bond_atom_site_label_1
    _geom_bond_atom_site_label_2
    _geom_bond_site_symmetry_2
    _geom_bond_distance
    _geom_bond_publ_flag
    C1 N1 . 1.451(3) ?
    C1 H1A . 0.98 ?
    C1 H1B . 0.98 ?
    C1 H1C . 0.98 ?
    C2 N1 . 1.437(3) ?
    C2 C3 . 1.539(3) ?
    C2 H2A . 0.99 ?
    C2 H2B . 0.99 ?
    C3 C5 . 1.509(4) ?
    C3 C4 . 1.519(3) ?
    C3 H3 . 1 ?
    C4 H4A . 0.98 ?
    C4 H4B . 0.98 ?
    C4 H4C . 0.98 ?
    C5 H5A . 0.98 ?
    C5 H5B . 0.98 ?
    C5 H5C . 0.98 ?
    C6 N1 . 1.470(3) ?
    C6 C7 . 1.538(3) ?
    C6 C11 . 1.550(3) ?
    C6 H6 . 1 ?
    C7 C8 . 1.521(3) ?
    C7 H7A . 0.99 ?
    C7 H7B . 0.99 ?
    C8 C9 . 1.512(4) ?
    C8 H8A . 0.99 ?
    C8 H8B . 0.99 ?
    C9 C10 . 1.522(4) ?
    C9 H9A . 0.99 ?
    C9 H9B . 0.99 ?
    C10 C11 . 1.527(3) ?
    C10 H10A . 0.99 ?
    C10 H10B . 0.99 ?
    C11 N2 . 1.456(3) ?
    C11 H11 . 1 ?
    C12 N2 . 1.425(3) ?
    C12 H12A . 0.98 ?
    C12 H12B . 0.98 ?
    C12 H12C . 0.98 ?
    C14 C13B . 1.500(9) ?
    C14 C15A . 1.512(3) ?
    C14 C16A . 1.516(3) ?
    C14 C16B . 1.517(3) ?
    C14 C15B . 1.525(3) ?
    C14 C13A . 1.549(4) ?
    C14 H14 . 1.03(3) ?
    C13A N2 . 1.4196(18) ?
    C13A H13C . 0.99 ?
    C13A H13D . 0.99 ?
    C15A H15D . 0.98 ?
    C15A H15E . 0.98 ?
    C15A H15F . 0.98 ?
    C16A H16D . 0.98 ?
    C16A H16E . 0.98 ?
    C16A H16F . 0.98 ?
    C13B N2 . 1.428(2) ?
    C13B H13A . 0.99 ?
    C13B H13B . 0.99 ?
    C15B H15A . 0.98 ?
    C15B H15B . 0.98 ?
    C15B H15C . 0.98 ?
    C16B H16A . 0.98 ?
    C16B H16B . 0.98 ?
    C16B H16C . 0.98 ?
loop_
    _geom_angle_atom_site_label_1
    _geom_angle_atom_site_label_2
    _geom_angle_atom_site_label_3
    _geom_angle_site_symmetry_1
    _geom_angle_site_symmetry_3
    _geom_angle
    _geom_angle_publ_flag
    N1 C1 H1A . . 109.5 ?
    N1 C1 H1B . . 109.5 ?
    H1A C1 H1B . . 109.5 ?
    N1 C1 H1C . . 109.5 ?
    H1A C1 H1C . . 109.5 ?
    H1B C1 H1C . . 109.5 ?
    N1 C2 C3 . . 115.0(2) ?
    N1 C2 H2A . . 108.5 ?
    C3 C2 H2A . . 108.5 ?
    N1 C2 H2B . . 108.5 ?
    C3 C2 H2B . . 108.5 ?
    H2A C2 H2B . . 107.5 ?
    C5 C3 C4 . . 111.3(2) ?
    C5 C3 C2 . . 110.9(2) ?
    C4 C3 C2 . . 108.8(2) ?
    C5 C3 H3 . . 108.6 ?
    C4 C3 H3 . . 108.6 ?
    C2 C3 H3 . . 108.6 ?
    C3 C4 H4A . . 109.5 ?
    C3 C4 H4B . . 109.5 ?
    H4A C4 H4B . . 109.5 ?
    C3 C4 H4C . . 109.5 ?
    H4A C4 H4C . . 109.5 ?
    H4B C4 H4C . . 109.5 ?
    C3 C5 H5A . . 109.5 ?
    C3 C5 H5B . . 109.5 ?
    H5A C5 H5B . . 109.5 ?
    C3 C5 H5C . . 109.5 ?
    H5A C5 H5C . . 109.5 ?
    H5B C5 H5C . . 109.5 ?
    N1 C6 C7 . . 115.18(19) ?
    N1 C6 C11 . . 112.73(17) ?
    C7 C6 C11 . . 109.68(18) ?
    N1 C6 H6 . . 106.2 ?
    C7 C6 H6 . . 106.2 ?
    C11 C6 H6 . . 106.2 ?
    C8 C7 C6 . . 111.6(2) ?
    C8 C7 H7A . . 109.3 ?
    C6 C7 H7A . . 109.3 ?
    C8 C7 H7B . . 109.3 ?
    C6 C7 H7B . . 109.3 ?
    H7A C7 H7B . . 108 ?
    C9 C8 C7 . . 110.6(2) ?
    C9 C8 H8A . . 109.5 ?
    C7 C8 H8A . . 109.5 ?
    C9 C8 H8B . . 109.5 ?
    C7 C8 H8B . . 109.5 ?
    H8A C8 H8B . . 108.1 ?
    C8 C9 C10 . . 110.9(2) ?
    C8 C9 H9A . . 109.5 ?
    C10 C9 H9A . . 109.5 ?
    C8 C9 H9B . . 109.5 ?
    C10 C9 H9B . . 109.5 ?
    H9A C9 H9B . . 108 ?
    C9 C10 C11 . . 112.7(2) ?
    C9 C10 H10A . . 109.1 ?
    C11 C10 H10A . . 109.1 ?
    C9 C10 H10B . . 109.1 ?
    C11 C10 H10B . . 109.1 ?
    H10A C10 H10B . . 107.8 ?
    N2 C11 C10 . . 110.38(19) ?
    N2 C11 C6 . . 116.00(19) ?
    C10 C11 C6 . . 108.98(18) ?
    N2 C11 H11 . . 107 ?
    C10 C11 H11 . . 107 ?
    C6 C11 H11 . . 107 ?
    N2 C12 H12A . . 109.5 ?
    N2 C12 H12B . . 109.5 ?
    H12A C12 H12B . . 109.5 ?
    N2 C12 H12C . . 109.5 ?
    H12A C12 H12C . . 109.5 ?
    H12B C12 H12C . . 109.5 ?
    C15A C14 C16A . . 113.5(4) ?
    C13B C14 C16B . . 113.2(7) ?
    C13B C14 C15B . . 102.3(6) ?
    C16B C14 C15B . . 110.5(9) ?
    C15A C14 C13A . . 110.4(3) ?
    C16A C14 C13A . . 107.4(3) ?
    C13B C14 H14 . . 113.1(16) ?
    C15A C14 H14 . . 111.5(17) ?
    C16A C14 H14 . . 105.3(16) ?
    C16B C14 H14 . . 108.2(17) ?
    C15B C14 H14 . . 109.5(18) ?
    C13A C14 H14 . . 108.5(17) ?
    N2 C13A C14 . . 114.8(2) ?
    N2 C13A H13C . . 108.6 ?
    C14 C13A H13C . . 108.6 ?
    N2 C13A H13D . . 108.6 ?
    C14 C13A H13D . . 108.6 ?
    H13C C13A H13D . . 107.5 ?
    C14 C15A H15D . . 109.5 ?
    C14 C15A H15E . . 109.5 ?
    H15D C15A H15E . . 109.5 ?
    C14 C15A H15F . . 109.5 ?
    H15D C15A H15F . . 109.5 ?
    H15E C15A H15F . . 109.5 ?
    C14 C16A H16D . . 109.5 ?
    C14 C16A H16E . . 109.5 ?
    H16D C16A H16E . . 109.5 ?
    C14 C16A H16F . . 109.5 ?
    H16D C16A H16F . . 109.5 ?
    H16E C16A H16F . . 109.5 ?
    N2 C13B C14 . . 117.4(6) ?
    N2 C13B H13A . . 108 ?
    C14 C13B H13A . . 108 ?
    N2 C13B H13B . . 108 ?
    C14 C13B H13B . . 108 ?
    H13A C13B H13B . . 107.2 ?
    C14 C15B H15A . . 109.5 ?
    C14 C15B H15B . . 109.5 ?
    H15A C15B H15B . . 109.5 ?
    C14 C15B H15C . . 109.5 ?
    H15A C15B H15C . . 109.5 ?
    H15B C15B H15C . . 109.5 ?
    C14 C16B H16A . . 109.5 ?
    C14 C16B H16B . . 109.5 ?
    H16A C16B H16B . . 109.5 ?
    C14 C16B H16C . . 109.5 ?
    H16A C16B H16C . . 109.5 ?
    H16B C16B H16C . . 109.5 ?
    C2 N1 C1 . . 112.73(19) ?
    C2 N1 C6 . . 111.51(17) ?
    C1 N1 C6 . . 113.93(18) ?
    C13A N2 C12 . . 112.9(2) ?
    C12 N2 C13B . . 127.4(5) ?
    C13A N2 C11 . . 118.2(2) ?
    C12 N2 C11 . . 115.92(18) ?
    C13B N2 C11 . . 114.9(4) ?
data_global
_journal_date_recd_electronic     2009-02-19
_journal_date_accepted     2009-03-25
_journal_name_full     'Acta Crystallographica, Section E'
_journal_year     2009
_journal_volume     65
_journal_issue      5
_journal_page_first     o956
_journal_page_last     o956
_journal_paper_category     QO
_journal_coeditor_code     FI2074
_publ_contact_author_name     'Prof. Dr. Carsten Strohmann'
_publ_contact_author_address
;
Anorganische Chemie
Technische Universit\"at Dortmund
Otto-Hahn-Strasse 6
44227 Dortmund
;
_publ_contact_author_email     mail@carsten-strohmann.de
_publ_contact_author_fax      2317553797
_publ_contact_author_phone      2317553807
_publ_section_title
;\
(1<i>R</i>,2<i>R</i>)-<i>N</i>,<i>N'</i>-Diisobutyl-<i>N</i>,<i>N'</i>-\
dimethylcyclohexane-1,2-diamine
;
loop_
    _publ_author_name
    _publ_author_footnote
    _publ_author_address
    'Eckert, Prisca K.' .
;
Anorganische Chemie
Technische Universit\"at Dortmund
Otto-Hahn-Strasse 6
44227 Dortmund
Germany
;
    'Gessner, Viktoria H.' .
;
Anorganische Chemie
Technische Universit\"at Dortmund
Otto-Hahn-Strasse 6
44227 Dortmund
Germany
;
    'Strohmann, Carsten' .
;
Anorganische Chemie
Technische Universit\"at Dortmund
Otto-Hahn-Strasse 6
44227 Dortmund
Germany
;
