# Supplementary material for: (1R,2R)-N,N′-Diisobutyl-N,N′-dimethyl­cyclo­hexane-1,2-diamine
Source: Acta Crystallogr Sect E Struct Rep Online. 2009 Apr 2;65(Pt 5):o956. doi: 10.1107/S160053680901109X (PMC2977656; doi:10.1107/S160053680901109X)
Supplement: Supplementary file 2 [file e-65-0o956-Isup2.hkl]

#
# h,k,l, Fc-squared, Fo-squared, sigma(Fo-squared) and status flag
#
data_I
_shelx_title ' mg271 in P2(1)2(1)2(1)'
_shelx_refln_list_code          4
_shelx_F_calc_maximum      142.51
_exptl_crystal_F_000       576.00
_reflns_d_resolution_high  0.8409
 
loop_
 _symmetry_equiv_pos_as_xyz
 'x, y, z'
 '-x+1/2, -y, z+1/2'
 '-x, y+1/2, -z+1/2'
 'x+1/2, -y+1/2, -z'
 
_cell_length_a    10.4693
_cell_length_b    10.8013
_cell_length_c    15.0773
_cell_angle_alpha  90.000
_cell_angle_beta   90.000
_cell_angle_gamma  90.000
 
_shelx_F_squared_multiplier     1.000
 
loop_
 _refln_index_h
 _refln_index_k
 _refln_index_l
 _refln_F_squared_calc
 _refln_F_squared_meas
 _refln_F_squared_sigma
 _refln_observed_status
   2   0   0     6455.28     6420.39    179.67 o
   4   0   0       18.89       25.95      1.22 o
   6   0   0       40.00       47.18      1.92 o
   8   0   0      302.04      296.57     10.20 o
  10   0   0       27.68       26.24      2.09 o
  12   0   0        7.13       10.60      2.36 o
   1   1   0     5131.54     5202.20     83.43 o
   2   1   0     1883.19     1908.42     30.22 o
   3   1   0      907.13      764.60     14.64 o
   4   1   0      494.96      470.44      8.05 o
   5   1   0       42.60       43.17      1.27 o
   6   1   0        1.22        1.25      0.50 o
   7   1   0       60.09       53.19      1.56 o
   8   1   0      114.98      107.12      2.72 o
   9   1   0      391.62      373.78      7.04 o
  10   1   0        7.06        6.19      0.92 o
  11   1   0       26.39       34.51      2.01 o
  12   1   0        7.12       12.59      1.09 o
   0   2   0     3540.70     3507.10     76.37 o
   1   2   0     2204.34     2369.29     34.70 o
   2   2   0     4611.29     4625.06     64.42 o
   3   2   0        4.94        2.97      0.44 o
   4   2   0       46.15       57.49      1.43 o
   5   2   0      628.61      629.55     10.13 o
   6   2   0       47.05       42.54      1.32 o
   7   2   0      267.43      239.03      4.36 o
   8   2   0        0.88        0.09      0.73 o
   9   2   0       36.00       33.82      1.53 o
  10   2   0        4.12        4.58      0.84 o
  11   2   0        8.39        9.24      1.67 o
  12   2   0        8.65       13.91      1.79 o
   1   3   0      386.40      402.14      7.13 o
   2   3   0      414.93      476.30      8.15 o
   3   3   0      111.28      101.37      2.07 o
   4   3   0       30.35       31.76      1.11 o
   5   3   0        2.91        2.58      0.65 o
   6   3   0      147.05      110.57      2.62 o
   7   3   0       29.82       29.97      1.44 o
   8   3   0      123.44      112.36      2.88 o
   9   3   0       42.57       45.63      1.89 o
  10   3   0        4.45        3.97      0.84 o
  11   3   0       12.58       10.96      1.14 o
  12   3   0        0.56        3.82      0.83 o
   0   4   0     6579.90     7544.77    163.26 o
   1   4   0     2877.92     3238.72     53.57 o
   2   4   0       33.43       39.30      1.37 o
   3   4   0      482.95      473.34      7.42 o
   4   4   0      171.81      205.85      3.74 o
   5   4   0       68.92       55.70      1.93 o
   6   4   0       18.52       13.21      1.09 o
   7   4   0      251.94      228.35      4.63 o
   8   4   0       90.05       91.40      2.55 o
   9   4   0        0.26        0.60      0.76 o
  10   4   0        3.32        5.20      0.90 o
  11   4   0        3.08        2.90      0.91 o
   1   5   0      556.66      654.78     10.88 o
   2   5   0       13.29        9.83      0.86 o
   3   5   0       18.97       26.48      1.19 o
   4   5   0      121.35      126.39      2.70 o
   5   5   0      118.52      114.61      2.57 o
   6   5   0        1.86        2.01      0.93 o
   7   5   0        5.17        6.60      1.11 o
   8   5   0      221.01      205.67      5.37 o
   9   5   0        0.37        0.97      0.82 o
  10   5   0       13.98       14.87      1.33 o
  11   5   0        2.82        4.81      0.77 o
   0   6   0       67.38       66.01      2.70 o
   1   6   0      454.28      469.57      8.36 o
   2   6   0      100.63       99.05      2.51 o
   3   6   0       39.22       45.10      1.62 o
   4   6   0       37.56       40.88      1.52 o
   5   6   0        0.62        1.73      0.69 o
   6   6   0       29.92       34.21      1.83 o
   7   6   0       21.77       17.61      1.89 o
   8   6   0        0.49        2.56      0.95 o
   9   6   0        2.16        1.71      0.73 o
  10   6   0        0.01        2.81      0.71 o
  11   6   0        1.39        1.63      0.85 o
   1   7   0       11.12       11.03      0.99 o
   2   7   0        9.50        8.85      0.96 o
   3   7   0      110.17      115.63      3.14 o
   4   7   0       52.35       48.08      1.74 o
   5   7   0        7.05        6.35      1.08 o
   6   7   0       60.76       49.34      2.29 o
   7   7   0       18.78       18.08      1.50 o
   8   7   0       14.70       14.37      1.44 o
   9   7   0        8.57       11.60      1.18 o
  10   7   0        2.69        6.77      0.96 o
   0   8   0       70.80       59.68      2.96 o
   1   8   0       81.69       87.14      2.57 o
   2   8   0        0.09        1.57      0.74 o
   3   8   0        4.54        5.32      0.91 o
   4   8   0        7.02        8.89      1.34 o
   5   8   0       17.01       13.22      1.48 o
   6   8   0        5.55        5.21      1.10 o
   7   8   0       83.63       72.96      4.24 o
   8   8   0        9.79        8.72      1.14 o
   9   8   0        6.47        8.49      1.20 o
   1   9   0       39.50       36.49      1.76 o
   2   9   0        0.09        0.30      0.93 o
   3   9   0       11.62        9.17      1.32 o
   4   9   0      104.88      106.92      4.27 o
   5   9   0        4.72        2.43      1.15 o
   6   9   0       26.54       23.67      1.95 o
   7   9   0        1.92        1.83      0.79 o
   8   9   0        3.63        5.14      1.03 o
   0  10   0        7.61        5.81      1.48 o
   1  10   0       11.95       13.63      1.50 o
   2  10   0        0.22       -1.28      0.85 o
   3  10   0       17.11       13.24      1.51 o
   4  10   0       21.50       21.71      1.95 o
   5  10   0       11.38       14.70      2.07 o
   6  10   0        0.13        1.30      0.81 o
   7  10   0        0.41        1.70      1.26 o
   1  11   0       22.88       23.78      1.85 o
   2  11   0        3.69        2.66      1.15 o
   3  11   0        1.13        2.13      1.02 o
   4  11   0        7.62        7.83      1.38 o
   5  11   0        2.19        5.45      1.15 o
   6  11   0        0.30        2.32      1.83 o
   0  12   0       62.41       59.37      4.39 o
   1  12   0        1.58        3.33      1.26 o
   2  12   0        9.80        9.48      1.20 o
   3  12   0       16.22       19.63      1.83 o
   4  12   0        2.30        3.18      1.02 o
   1   0   1      965.25     1010.69     19.42 o
   2   0   1        0.61        0.58      0.38 o
   3   0   1       71.09       44.74      1.06 o
   4   0   1     1483.40     1396.29     21.44 o
   5   0   1      968.06      858.76     12.66 o
   6   0   1      258.89      265.85      4.58 o
   7   0   1       11.77       11.93      0.82 o
   8   0   1       20.00       22.86      1.14 o
   9   0   1        1.41       -0.52      0.82 o
  10   0   1       56.58       56.27      2.28 o
  11   0   1       29.12       26.98      2.09 o
  12   0   1        0.21        2.68      0.85 o
 -12   1   1        1.62        4.41      0.86 o
 -11   1   1        2.10        3.52      0.80 o
 -10   1   1       12.60       13.11      1.21 o
  -9   1   1      186.66      190.92      4.48 o
  -8   1   1       95.60       98.17      3.02 o
  -7   1   1       77.24       65.32      1.87 o
  -6   1   1       28.01       28.21      1.03 o
  -5   1   1      363.60      330.24      5.32 o
  -4   1   1       33.26       41.58      1.18 o
  -3   1   1      639.14      591.19     11.39 o
  -2   1   1     5016.14     5046.13     73.28 o
  -1   1   1     1915.34     2028.93     35.59 o
   0   1   1     1178.74     1196.31     33.37 o
   1   1   1     1915.70     1988.69     35.32 o
   2   1   1     5016.54     5234.44     82.09 o
   3   1   1      638.97      605.64      9.55 o
   4   1   1       33.10       42.85      1.21 o
   5   1   1      363.54      320.57      5.27 o
   6   1   1       28.07       26.70      1.08 o
   7   1   1       77.27       65.84      1.80 o
   8   1   1       95.53       99.13      2.45 o
   9   1   1      186.61      182.88      4.40 o
  10   1   1       12.58       12.89      1.19 o
  11   1   1        2.10        2.99      0.77 o
  12   1   1        1.63        4.01      0.80 o
 -12   2   1        2.51        3.50      0.98 o
 -11   2   1        1.83        1.77      0.84 o
 -10   2   1       36.11       37.26      1.65 o
  -9   2   1      105.89       97.85      2.85 o
  -8   2   1      246.32      222.97      4.55 o
  -7   2   1      107.98       97.94      2.44 o
  -6   2   1       53.41       54.67      1.60 o
  -5   2   1       96.01      103.62      2.31 o
  -4   2   1       44.54       33.52      1.04 o
  -3   2   1       11.72       10.09      0.65 o
  -2   2   1     2143.58     2203.02     30.95 o
  -1   2   1     6567.61     7056.64    102.79 o
   0   2   1    20308.57    20743.61    376.05 o
   1   2   1     6567.74     6949.36    114.92 o
   2   2   1     2143.63     2233.68     35.36 o
   3   2   1       11.71       14.09      0.86 o
   4   2   1       44.53       35.65      1.37 o
   5   2   1       96.06      101.25      2.23 o
   6   2   1       53.43       53.95      1.58 o
   7   2   1      108.07      101.04      2.40 o
   8   2   1      246.24      222.24      4.59 o
   9   2   1      105.89       96.93      2.86 o
  10   2   1       36.14       35.17      1.83 o
  11   2   1        1.82        2.39      0.70 o
  12   2   1        2.50        4.80      1.50 o
 -12   3   1        2.15        5.82      2.08 o
 -11   3   1        1.18        4.27      0.91 o
 -10   3   1       53.91       54.72      2.45 o
  -9   3   1      102.45      105.72      2.96 o
  -8   3   1      241.22      238.31      5.11 o
  -7   3   1       34.48       37.23      1.35 o
  -6   3   1       24.09       20.34      0.99 o
  -5   3   1      253.96      231.85      4.79 o
  -4   3   1       32.05       20.87      0.99 o
  -3   3   1      543.44      605.01      9.14 o
  -2   3   1      138.30      147.52      2.82 o
  -1   3   1     1439.50     1472.66     23.24 o
   0   3   1      273.71      283.37      4.88 o
   1   3   1     1440.12     1464.34     21.60 o
   2   3   1      138.58      152.74      3.22 o
   3   3   1      543.48      613.83     10.51 o
   4   3   1       32.02       24.10      1.21 o
   5   3   1      253.90      239.70      5.29 o
   6   3   1       24.11       20.43      1.21 o
   7   3   1       34.46       36.30      1.57 o
   8   3   1      241.06      223.11      4.67 o
   9   3   1      102.44      105.75      2.86 o
  10   3   1       53.91       56.96      2.30 o
  11   3   1        1.18        3.15      1.17 o
  12   3   1        2.15        5.28      0.88 o
 -11   4   1        2.59        5.73      0.86 o
 -10   4   1       12.09       12.11      1.16 o
  -9   4   1       26.31       25.91      1.75 o
  -8   4   1        7.53        7.79      1.17 o
  -7   4   1      107.73       92.49      2.42 o
  -6   4   1      238.33      215.02      4.21 o
  -5   4   1       23.81       17.02      0.88 o
  -4   4   1       40.50       38.63      1.32 o
  -3   4   1      306.75      290.46      4.88 o
  -2   4   1      191.60      191.63      3.58 o
  -1   4   1      824.98      859.87     14.78 o
   0   4   1      128.65      143.90      2.89 o
   1   4   1      825.46      820.11     13.20 o
   2   4   1      191.72      192.86      3.70 o
   3   4   1      306.73      296.05      5.30 o
   4   4   1       40.55       39.37      1.60 o
   5   4   1       23.79       18.19      1.22 o
   6   4   1      238.20      215.55      5.15 o
   7   4   1      107.79       89.10      2.53 o
   8   4   1        7.54        7.85      1.06 o
   9   4   1       26.32       25.24      1.35 o
  10   4   1       12.09       15.76      1.40 o
  11   4   1        2.59        3.17      0.83 o
 -11   5   1        2.56        6.80      1.61 o
 -10   5   1        3.21        4.75      0.98 o
  -9   5   1       13.29       14.67      1.46 o
  -8   5   1       14.59       15.64      1.49 o
  -7   5   1       65.67       55.77      2.20 o
  -6   5   1       45.28       41.08      1.33 o
  -5   5   1       27.59       26.30      1.24 o
  -4   5   1       41.11       45.95      1.49 o
  -3   5   1      148.33      183.63      3.70 o
  -2   5   1      457.90      508.21      9.31 o
  -1   5   1       71.50       78.04      2.22 o
   0   5   1       27.84       24.80      1.04 o
   1   5   1       71.52       76.84      1.96 o
   2   5   1      457.74      508.65      8.74 o
   3   5   1      148.29      181.28      3.72 o
   4   5   1       41.13       44.12      1.62 o
   5   5   1       27.61       26.76      1.54 o
   6   5   1       45.25       44.16      1.96 o
   7   5   1       65.62       55.96      2.35 o
   8   5   1       14.58       13.05      1.43 o
   9   5   1       13.30       13.68      1.41 o
  10   5   1        3.20        5.93      0.95 o
  11   5   1        2.56        5.24      0.89 o
 -10   6   1        1.87        3.76      0.87 o
  -9   6   1        5.99        6.27      0.87 o
  -8   6   1       87.77       78.72      2.92 o
  -7   6   1       62.47       58.54      2.45 o
  -6   6   1        6.89        5.72      0.97 o
  -5   6   1       60.96       59.03      1.83 o
  -4   6   1       57.81       54.36      1.72 o
  -3   6   1      219.92      226.70      4.91 o
  -2   6   1      308.56      317.27      6.34 o
  -1   6   1      450.06      525.67      9.14 o
   0   6   1      395.43      395.19      7.09 o
   1   6   1      449.98      522.94      9.05 o
   2   6   1      308.62      323.85      6.01 o
   3   6   1      219.95      227.63      4.60 o
   4   6   1       57.76       54.95      1.95 o
   5   6   1       61.01       59.90      2.35 o
   6   6   1        6.90        5.64      1.16 o
   7   6   1       62.44       55.77      2.49 o
   8   6   1       87.79       79.44      2.85 o
   9   6   1        5.98        6.34      1.08 o
  10   6   1        1.86        4.94      0.86 o
 -10   7   1        0.63        1.11      1.31 o
  -9   7   1        2.94        4.56      0.97 o
  -8   7   1       15.06       19.35      1.70 o
  -7   7   1       65.19       61.40      2.71 o
  -6   7   1       64.48       57.86      2.34 o
  -5   7   1       43.20       42.72      1.82 o
  -4   7   1       32.30       31.44      1.55 o
  -3   7   1       15.92       15.76      1.25 o
  -2   7   1       90.28       88.43      2.50 o
  -1   7   1       44.18       51.49      1.80 o
   0   7   1       25.96       29.13      1.37 o
   1   7   1       44.18       50.75      1.77 o
   2   7   1       90.31       88.71      2.73 o
   3   7   1       15.94       16.48      1.13 o
   4   7   1       32.24       34.98      1.73 o
   5   7   1       43.21       42.15      2.15 o
   6   7   1       64.47       60.57      2.57 o
   7   7   1       65.18       61.37      2.79 o
   8   7   1       15.05       16.23      1.54 o
   9   7   1        2.92        4.43      0.97 o
  10   7   1        0.63        2.58      0.76 o
  -9   8   1       19.12       21.86      1.53 o
  -8   8   1        8.95       12.76      1.52 o
  -7   8   1        7.38        9.10      1.75 o
  -6   8   1        4.64        6.51      1.02 o
  -5   8   1       17.15       19.32      1.72 o
  -4   8   1       22.57       21.15      1.75 o
  -3   8   1       31.18       36.26      1.74 o
  -2   8   1       23.57       24.49      1.52 o
  -1   8   1        7.21       13.83      1.19 o
   0   8   1      220.36      234.66      4.96 o
   1   8   1        7.22       13.50      1.16 o
   2   8   1       23.56       25.52      1.42 o
   3   8   1       31.17       35.70      1.88 o
   4   8   1       22.56       21.31      1.69 o
   5   8   1       17.16       16.76      1.57 o
   6   8   1        4.65        6.02      1.19 o
   7   8   1        7.38        6.86      1.26 o
   8   8   1        8.97       10.63      1.70 o
   9   8   1       19.13       19.83      1.53 o
  -8   9   1       27.42       31.12      2.13 o
  -7   9   1        0.98        2.75      0.87 o
  -6   9   1       17.55       16.07      1.90 o
  -5   9   1       12.35       12.10      1.53 o
  -4   9   1       42.07       38.97      2.86 o
  -3   9   1       26.92       24.54      1.80 o
  -2   9   1       12.50        9.95      1.19 o
  -1   9   1        6.02        7.62      1.07 o
   0   9   1        2.52        2.53      0.90 o
   1   9   1        6.03        7.23      1.01 o
   2   9   1       12.48       10.06      1.31 o
   3   9   1       26.94       23.76      1.75 o
   4   9   1       42.07       37.88      2.33 o
   5   9   1       12.36       12.45      1.50 o
   6   9   1       17.52       16.49      1.71 o
   7   9   1        0.98        0.74      0.86 o
   8   9   1       27.43       25.70      2.36 o
  -7  10   1        3.16        3.13      1.35 o
  -6  10   1        1.29        1.10      1.15 o
  -5  10   1        9.94        9.39      1.52 o
  -4  10   1       33.12       31.52      2.26 o
  -3  10   1        3.79        3.93      1.16 o
  -2  10   1        1.00        1.76      1.05 o
  -1  10   1       39.71       39.45      1.95 o
   0  10   1        0.17       -0.09      0.79 o
   1  10   1       39.73       37.42      2.12 o
   2  10   1        0.99        0.14      0.87 o
   3  10   1        3.79        5.76      1.14 o
   4  10   1       33.13       35.23      2.33 o
   5  10   1        9.97        8.77      1.31 o
   6  10   1        1.30        2.07      1.05 o
   7  10   1        3.16        3.25      1.15 o
  -6  11   1        7.39        8.33      1.33 o
  -5  11   1        0.74        1.12      1.00 o
  -4  11   1       13.25       12.10      1.58 o
  -3  11   1        2.43        0.69      1.22 o
  -2  11   1        5.76        6.54      1.28 o
  -1  11   1        8.83       10.16      1.67 o
   0  11   1       14.19       15.44      1.67 o
   1  11   1        8.82       10.76      1.43 o
   2  11   1        5.76        7.08      1.20 o
   3  11   1        2.42        1.05      0.94 o
   4  11   1       13.25       12.57      1.57 o
   5  11   1        0.74        0.98      1.12 o
   6  11   1        7.39        8.96      1.48 o
  -4  12   1        0.55        1.64      0.93 o
  -3  12   1        2.48        3.27      0.95 o
  -2  12   1        3.38        4.46      1.22 o
  -1  12   1        4.62        5.88      1.44 o
   0  12   1        4.13        4.10      1.40 o
   1  12   1        4.63        6.28      1.44 o
   2  12   1        3.38        4.77      1.15 o
   3  12   1        2.47        2.28      1.20 o
   4  12   1        0.56       -0.04      0.94 o
   0   0   2     3480.79     4228.42    106.37 o
   1   0   2     1230.87     1333.03     19.74 o
   2   0   2      675.05      755.67     11.46 o
   3   0   2      896.89      969.22     18.94 o
   4   0   2      479.80      454.98      7.39 o
   5   0   2       75.85       58.50      1.51 o
   6   0   2       59.80       51.22      1.44 o
   7   0   2       10.95        9.98      0.80 o
   8   0   2        1.42        0.28      0.67 o
   9   0   2      179.98      161.96      4.04 o
  10   0   2        4.81        6.14      0.88 o
  11   0   2        0.01        1.55      0.78 o
  12   0   2        0.10        1.37      0.64 o
 -12   1   2        1.80        2.40      0.83 o
 -11   1   2        1.18        2.55      1.00 o
 -10   1   2        6.10        8.39      0.99 o
  -9   1   2       48.69       50.74      1.99 o
  -8   1   2      157.04      161.46      3.62 o
  -7   1   2       74.51       77.70      2.10 o
  -6   1   2       43.35       39.16      1.32 o
  -5   1   2       19.01       12.41      0.79 o
  -4   1   2     1100.12     1126.10     18.13 o
  -3   1   2      374.36      350.85      5.63 o
  -2   1   2      585.91      540.62      9.21 o
  -1   1   2     1119.05     1137.13     21.64 o
   0   1   2      795.99      860.87     12.89 o
   1   1   2     1119.67     1178.25     19.99 o
   2   1   2      585.68      566.41      9.45 o
   3   1   2      374.33      360.92      6.03 o
   4   1   2     1100.27     1149.20     17.74 o
   5   1   2       18.98       12.63      0.86 o
   6   1   2       43.29       39.24      1.33 o
   7   1   2       74.50       77.23      2.02 o
   8   1   2      157.03      163.89      4.03 o
   9   1   2       48.68       48.94      1.99 o
  10   1   2        6.09        8.92      1.01 o
  11   1   2        1.18        4.88      1.22 o
  12   1   2        1.80        4.11      0.78 o
 -12   2   2       16.68       22.97      1.57 o
 -11   2   2        3.09        4.72      1.20 o
 -10   2   2        6.45        8.29      0.99 o
  -9   2   2       66.29       53.88      2.01 o
  -8   2   2       16.28       14.69      1.16 o
  -7   2   2       36.68       34.25      1.32 o
  -6   2   2       11.38       14.58      0.85 o
  -5   2   2      188.18      164.84      3.22 o
  -4   2   2     1758.54     1797.83     26.78 o
  -3   2   2      168.70      188.67      3.32 o
  -2   2   2       82.05       77.27      1.61 o
  -1   2   2     8985.13    10137.41    156.17 o
   0   2   2      141.08      148.86      2.99 o
   1   2   2     8986.13     9827.08    161.76 o
   2   2   2       82.18       80.77      1.78 o
   3   2   2      168.72      196.38      4.17 o
   4   2   2     1759.39     1849.57     29.81 o
   5   2   2      188.16      168.34      3.52 o
   6   2   2       11.42       14.50      0.98 o
   7   2   2       36.71       33.90      1.38 o
   8   2   2       16.27       13.26      1.17 o
   9   2   2       66.33       59.31      2.40 o
  10   2   2        6.45        9.71      1.07 o
  11   2   2        3.09        5.31      0.87 o
  12   2   2       16.68       21.11      1.67 o
 -12   3   2        0.40        4.02      0.94 o
 -11   3   2        8.31        9.71      1.03 o
 -10   3   2        3.99        7.14      0.87 o
  -9   3   2       22.95       23.27      1.68 o
  -8   3   2      171.25      163.43      3.86 o
  -7   3   2       60.09       57.58      1.63 o
  -6   3   2        7.07        4.16      0.58 o
  -5   3   2      339.02      352.01      5.93 o
  -4   3   2      247.59      222.02      3.97 o
  -3   3   2      189.84      182.73      3.59 o
  -2   3   2      479.00      481.24      7.74 o
  -1   3   2     1204.63     1243.28     19.80 o
   0   3   2      348.84      368.73      6.67 o
   1   3   2     1204.47     1217.77     20.73 o
   2   3   2      478.91      513.53     12.08 o
   3   3   2      189.93      190.24      3.90 o
   4   3   2      247.72      234.03      4.71 o
   5   3   2      338.98      351.01      7.23 o
   6   3   2        7.06        5.51      0.93 o
   7   3   2       60.07       53.37      1.91 o
   8   3   2      171.25      159.40      3.73 o
   9   3   2       22.95       21.44      1.38 o
  10   3   2        4.00        5.01      1.07 o
  11   3   2        8.30       11.00      1.27 o
  12   3   2        0.40        3.70      1.61 o
 -11   4   2       13.85       15.56      1.17 o
 -10   4   2       12.90       14.98      1.21 o
  -9   4   2       18.20       17.72      1.45 o
  -8   4   2       42.48       42.32      2.09 o
  -7   4   2       49.15       51.31      1.98 o
  -6   4   2       75.63       68.26      1.76 o
  -5   4   2      142.75      119.65      2.67 o
  -4   4   2      124.37      143.57      2.92 o
  -3   4   2      119.13      104.18      2.26 o
  -2   4   2       31.11       27.99      1.15 o
  -1   4   2      107.34      125.88      2.85 o
   0   4   2      102.18      120.10      2.54 o
   1   4   2      107.48      124.41      2.57 o
   2   4   2       31.15       29.29      1.45 o
   3   4   2      119.06      112.36      2.61 o
   4   4   2      124.53      156.65      3.61 o
   5   4   2      142.77      121.02      3.11 o
   6   4   2       75.74       68.56      2.49 o
   7   4   2       49.09       51.98      2.19 o
   8   4   2       42.47       37.65      1.79 o
   9   4   2       18.19       18.32      1.31 o
  10   4   2       12.91       15.06      1.46 o
  11   4   2       13.86       17.62      1.67 o
 -11   5   2        0.74        1.55      0.96 o
 -10   5   2       10.58       14.79      1.34 o
  -9   5   2        9.98       13.80      1.15 o
  -8   5   2       94.96       88.56      3.06 o
  -7   5   2       16.47       18.40      1.46 o
  -6   5   2       90.60       73.53      2.11 o
  -5   5   2        3.90        5.84      0.79 o
  -4   5   2       17.70       20.11      1.06 o
  -3   5   2       79.90       67.93      1.91 o
  -2   5   2      692.26      717.07     12.16 o
  -1   5   2      442.42      510.65      8.80 o
   0   5   2      218.25      222.50      4.29 o
   1   5   2      442.11      504.46      8.59 o
   2   5   2      692.54      710.77     12.04 o
   3   5   2       79.92       72.73      2.20 o
   4   5   2       17.71       20.73      1.15 o
   5   5   2        3.91        6.39      1.05 o
   6   5   2       90.64       77.81      2.58 o
   7   5   2       16.47       19.69      1.67 o
   8   5   2       94.87       83.08      2.61 o
   9   5   2        9.97       13.08      1.33 o
  10   5   2       10.58       12.15      1.19 o
  11   5   2        0.74        1.68      1.33 o
 -10   6   2        1.30        2.85      0.81 o
  -9   6   2        3.13        3.68      1.15 o
  -8   6   2       19.14       20.74      1.47 o
  -7   6   2       12.14       11.40      1.24 o
  -6   6   2       16.79       15.69      1.24 o
  -5   6   2        6.89        5.33      0.83 o
  -4   6   2      123.95      123.34      2.81 o
  -3   6   2       59.56       53.03      1.94 o
  -2   6   2      111.87      119.53      3.07 o
  -1   6   2       87.42      122.11      2.90 o
   0   6   2       98.85      111.03      2.67 o
   1   6   2       87.45      120.19      2.79 o
   2   6   2      111.92      126.49      3.30 o
   3   6   2       59.55       55.23      2.02 o
   4   6   2      123.97      129.86      3.24 o
   5   6   2        6.88        5.89      1.13 o
   6   6   2       16.80       16.39      1.51 o
   7   6   2       12.13        8.78      1.33 o
   8   6   2       19.18       17.94      1.62 o
   9   6   2        3.13        4.39      0.97 o
  10   6   2        1.31        2.12      0.80 o
 -10   7   2        0.55        1.77      1.13 o
  -9   7   2        7.82        8.30      1.13 o
  -8   7   2        9.21        8.72      1.09 o
  -7   7   2       51.52       44.31      2.01 o
  -6   7   2       30.12       26.67      1.61 o
  -5   7   2       86.46       88.64      2.43 o
  -4   7   2      144.44      136.93      3.38 o
  -3   7   2       43.36       51.19      2.02 o
  -2   7   2        1.37        1.15      0.70 o
  -1   7   2       15.37       15.81      1.14 o
   0   7   2      424.40      436.78      7.94 o
   1   7   2       15.40       16.86      1.09 o
   2   7   2        1.37        1.23      0.58 o
   3   7   2       43.37       50.76      2.03 o
   4   7   2      144.48      147.83      3.72 o
   5   7   2       86.46       91.62      3.14 o
   6   7   2       30.09       26.14      1.80 o
   7   7   2       51.47       44.44      2.51 o
   8   7   2        9.21       10.09      1.43 o
   9   7   2        7.82        9.18      1.26 o
  10   7   2        0.55        0.43      0.91 o
  -9   8   2        0.40        0.16      1.05 o
  -8   8   2       35.67       35.62      2.38 o
  -7   8   2       16.83       17.25      1.41 o
  -6   8   2       18.00       17.99      1.66 o
  -5   8   2       50.57       40.35      1.95 o
  -4   8   2       10.40        9.53      1.11 o
  -3   8   2       29.75       37.20      2.21 o
  -2   8   2      101.62      100.31      2.86 o
  -1   8   2       13.52       12.41      1.15 o
   0   8   2        5.99        3.44      0.87 o
   1   8   2       13.54       13.13      1.13 o
   2   8   2      101.68       97.68      3.05 o
   3   8   2       29.79       36.57      2.01 o
   4   8   2       10.40       10.66      1.20 o
   5   8   2       50.58       44.86      2.34 o
   6   8   2       17.99       16.26      1.74 o
   7   8   2       16.82       14.47      1.66 o
   8   8   2       35.68       34.83      2.33 o
   9   8   2        0.40        0.86      0.83 o
  -8   9   2        1.87        1.55      1.22 o
  -7   9   2       11.64       13.00      1.72 o
  -6   9   2        2.91        2.74      1.29 o
  -5   9   2       11.80       11.40      1.74 o
  -4   9   2        1.16        0.04      1.02 o
  -3   9   2       49.34       50.74      2.64 o
  -2   9   2       25.25       21.33      1.51 o
  -1   9   2       17.04       13.08      1.26 o
   0   9   2       23.00       21.09      1.42 o
   1   9   2       17.02       12.35      1.42 o
   2   9   2       25.20       20.82      1.63 o
   3   9   2       49.31       50.92      2.27 o
   4   9   2        1.17        0.22      0.98 o
   5   9   2       11.80       13.30      1.52 o
   6   9   2        2.90        3.33      1.02 o
   7   9   2       11.65       13.76      1.63 o
   8   9   2        1.87        0.99      0.86 o
  -7  10   2        3.25        3.57      1.08 o
  -6  10   2        2.25        2.14      1.21 o
  -5  10   2        1.83        4.06      1.25 o
  -4  10   2       31.49       30.49      2.03 o
  -3  10   2       11.94       11.58      1.47 o
  -2  10   2       17.16       17.12      1.61 o
  -1  10   2       81.78       73.41      2.83 o
   0  10   2        6.99        6.83      1.31 o
   1  10   2       81.74       70.39      2.80 o
   2  10   2       17.14       15.00      1.51 o
   3  10   2       11.92       11.79      1.36 o
   4  10   2       31.50       29.48      2.90 o
   5  10   2        1.83        3.31      1.61 o
   6  10   2        2.25        1.21      0.91 o
   7  10   2        3.25        4.88      1.38 o
  -6  11   2        0.26       -0.01      0.85 o
  -5  11   2       28.27       32.37      2.35 o
  -4  11   2        7.55        7.68      1.34 o
  -3  11   2       19.54       21.82      1.82 o
  -2  11   2       21.87       26.34      1.93 o
  -1  11   2        0.31        1.27      1.36 o
   0  11   2        4.00        2.97      1.27 o
   1  11   2        0.31       -0.32      1.01 o
   2  11   2       21.87       23.83      1.83 o
   3  11   2       19.57       23.14      2.03 o
   4  11   2        7.55        8.37      1.30 o
   5  11   2       28.25       38.62      2.93 o
   6  11   2        0.26        1.03      1.17 o
  -4  12   2        0.79        1.62      0.96 o
  -3  12   2        4.49        6.37      1.52 o
  -2  12   2        0.24       -0.20      1.03 o
  -1  12   2        9.96        9.59      1.55 o
   0  12   2        0.78        2.94      1.31 o
   1  12   2        9.97       10.62      1.36 o
   2  12   2        0.24       -0.77      0.99 o
   3  12   2        4.49        5.12      1.19 o
   4  12   2        0.79        1.25      0.88 o
   1   0   3     3989.37     4737.29     69.15 o
   2   0   3     1084.87     1244.72     19.69 o
   3   0   3       87.92       81.53      2.40 o
   4   0   3        5.32        5.37      0.71 o
   5   0   3     1409.99     1419.01     21.65 o
   6   0   3        8.84       14.54      0.85 o
   7   0   3       12.05       14.20      0.92 o
   8   0   3      158.52      139.80      3.33 o
   9   0   3       11.89       18.25      1.35 o
  10   0   3        0.36        0.26      0.70 o
  11   0   3        9.67       14.16      1.22 o
  12   0   3        7.34        7.96      1.52 o
 -12   1   3        2.48        3.34      1.04 o
 -11   1   3        1.98        2.04      0.84 o
 -10   1   3        0.87        1.77      0.66 o
  -9   1   3       54.54       62.50      2.24 o
  -8   1   3       91.25       89.30      2.64 o
  -7   1   3      114.21      117.17      2.99 o
  -6   1   3        5.27        7.11      0.77 o
  -5   1   3      272.19      241.66      4.74 o
  -4   1   3     1064.58     1054.75     18.53 o
  -3   1   3     1473.82     1389.08     20.80 o
  -2   1   3     2689.54     2673.59     41.58 o
  -1   1   3      292.45      294.27      5.43 o
   0   1   3     5257.61     6133.91     89.56 o
   1   1   3      292.24      308.66      5.02 o
   2   1   3     2689.27     2719.53     42.28 o
   3   1   3     1473.63     1399.65     21.30 o
   4   1   3     1064.69     1077.48     17.80 o
   5   1   3      272.31      251.47      4.76 o
   6   1   3        5.28        6.91      0.77 o
   7   1   3      114.31      119.58      2.73 o
   8   1   3       91.19       93.24      2.42 o
   9   1   3       54.51       58.73      2.38 o
  10   1   3        0.86        2.27      0.67 o
  11   1   3        1.98        4.36      0.85 o
  12   1   3        2.48        4.87      0.97 o
 -12   2   3        2.30        4.37      1.18 o
 -11   2   3        4.25        8.20      0.93 o
 -10   2   3        0.67        1.20      0.69 o
  -9   2   3       13.06       11.46      1.02 o
  -8   2   3       16.54       15.47      1.15 o
  -7   2   3      126.90      114.89      2.92 o
  -6   2   3      127.57      123.20      2.93 o
  -5   2   3      303.96      317.67      6.18 o
  -4   2   3      488.91      471.17      8.75 o
  -3   2   3      682.81      693.80     10.89 o
  -2   2   3      551.57      585.64      9.19 o
  -1   2   3       46.68       49.90      1.39 o
   0   2   3     1607.96     1668.04     26.51 o
   1   2   3       46.83       52.28      1.44 o
   2   2   3      551.44      615.44     11.00 o
   3   2   3      682.25      717.06     13.81 o
   4   2   3      488.59      479.77      8.58 o
   5   2   3      303.92      326.70      6.37 o
   6   2   3      127.57      126.56      3.05 o
   7   2   3      126.84      115.75      2.76 o
   8   2   3       16.52       14.31      1.08 o
   9   2   3       13.05       11.29      1.13 o
  10   2   3        0.67        1.91      0.79 o
  11   2   3        4.26        5.33      0.92 o
  12   2   3        2.30        6.20      0.91 o
 -11   3   3        7.16        9.19      1.09 o
 -10   3   3       16.70       20.44      1.41 o
  -9   3   3       14.81       19.02      1.50 o
  -8   3   3       65.94       69.31      2.63 o
  -7   3   3       58.69       57.34      1.78 o
  -6   3   3       23.37       21.60      0.97 o
  -5   3   3      207.72      209.37      3.94 o
  -4   3   3      201.66      185.45      3.51 o
  -3   3   3      782.82      855.94     13.31 o
  -2   3   3      892.88      957.81     16.22 o
  -1   3   3      381.32      338.08      5.97 o
   0   3   3        6.58        7.39      0.60 o
   1   3   3      381.42      344.05      7.91 o
   2   3   3      893.55      994.71     18.61 o
   3   3   3      783.20      895.45     17.19 o
   4   3   3      201.70      201.09      4.61 o
   5   3   3      207.65      216.58      4.99 o
   6   3   3       23.33       23.06      1.45 o
   7   3   3       58.65       54.41      2.16 o
   8   3   3       65.87       65.41      2.23 o
   9   3   3       14.83       17.65      1.29 o
  10   3   3       16.69       20.02      1.53 o
  11   3   3        7.16        8.65      1.03 o
 -11   4   3        1.79        2.98      0.96 o
 -10   4   3        6.62        6.94      0.94 o
  -9   4   3       47.65       42.94      2.06 o
  -8   4   3       17.50       16.27      1.47 o
  -7   4   3      113.19       99.40      2.90 o
  -6   4   3       69.27       67.88      2.08 o
  -5   4   3       17.54       16.34      1.03 o
  -4   4   3      103.02      108.61      2.44 o
  -3   4   3      201.36      223.83      3.99 o
  -2   4   3      186.01      198.64      4.04 o
  -1   4   3      232.50      225.50      4.35 o
   0   4   3      281.45      262.49      6.07 o
   1   4   3      232.98      233.50      5.83 o
   2   4   3      186.00      200.67      4.25 o
   3   4   3      201.41      242.60      4.75 o
   4   4   3      103.10      114.74      3.05 o
   5   4   3       17.53       18.81      1.29 o
   6   4   3       69.20       69.80      2.58 o
   7   4   3      113.12      106.57      3.22 o
   8   4   3       17.51       16.04      1.37 o
   9   4   3       47.66       41.62      1.87 o
  10   4   3        6.63        9.74      1.19 o
  11   4   3        1.79        4.83      0.86 o
 -11   5   3        0.28        3.86      1.21 o
 -10   5   3       12.74       12.34      1.42 o
  -9   5   3        5.78        6.48      0.99 o
  -8   5   3       24.06       22.82      1.43 o
  -7   5   3       25.81       24.94      1.56 o
  -6   5   3      108.33       98.75      2.64 o
  -5   5   3       65.56       69.56      1.98 o
  -4   5   3       33.75       31.61      1.27 o
  -3   5   3      239.40      219.41      4.28 o
  -2   5   3       50.21       52.59      1.73 o
  -1   5   3       80.06       82.75      2.28 o
   0   5   3      624.73      746.93     12.41 o
   1   5   3       80.10       85.59      2.09 o
   2   5   3       50.23       53.17      1.68 o
   3   5   3      239.29      242.40      5.19 o
   4   5   3       33.75       35.04      1.43 o
   5   5   3       65.56       75.45      2.56 o
   6   5   3      108.39       98.31      3.41 o
   7   5   3       25.79       24.38      1.76 o
   8   5   3       24.07       21.00      1.69 o
   9   5   3        5.78        4.58      1.01 o
  10   5   3       12.72       13.03      1.21 o
  11   5   3        0.28        0.91      0.82 o
 -10   6   3        4.76        7.07      1.11 o
  -9   6   3       12.29       10.51      1.48 o
  -8   6   3        6.68        8.39      1.01 o
  -7   6   3        9.42       10.22      1.21 o
  -6   6   3      164.83      143.49      3.27 o
  -5   6   3      127.13      111.24      2.70 o
  -4   6   3      101.58       94.41      2.52 o
  -3   6   3       85.49       84.67      2.47 o
  -2   6   3       12.58       11.75      1.04 o
  -1   6   3       18.38       17.49      1.08 o
   0   6   3        4.33        6.08      0.71 o
   1   6   3       18.39       17.86      1.19 o
   2   6   3       12.55       12.97      1.03 o
   3   6   3       85.53       92.45      2.53 o
   4   6   3      101.52      102.41      2.81 o
   5   6   3      127.17      121.54      3.59 o
   6   6   3      164.76      145.71      4.50 o
   7   6   3        9.42        9.31      1.51 o
   8   6   3        6.68        9.14      1.35 o
   9   6   3       12.28       12.17      1.30 o
  10   6   3        4.76        6.88      1.00 o
 -10   7   3        2.66        4.09      1.05 o
  -9   7   3        8.72        8.85      1.41 o
  -8   7   3       21.96       20.55      2.00 o
  -7   7   3       57.34       58.27      2.72 o
  -6   7   3        1.65        1.45      0.70 o
  -5   7   3        4.69        5.48      0.88 o
  -4   7   3       68.40       64.55      2.11 o
  -3   7   3      153.90      134.79      3.60 o
  -2   7   3       53.96       58.06      2.04 o
  -1   7   3       70.72       69.62      2.18 o
   0   7   3       43.02       44.12      1.66 o
   1   7   3       70.74       70.77      2.10 o
   2   7   3       54.03       59.43      2.16 o
   3   7   3      153.95      142.21      3.54 o
   4   7   3       68.42       70.45      2.21 o
   5   7   3        4.69        3.88      1.16 o
   6   7   3        1.66        1.21      1.02 o
   7   7   3       57.32       56.90      2.82 o
   8   7   3       21.95       21.11      2.37 o
   9   7   3        8.70       10.38      1.25 o
  10   7   3        2.67        3.34      1.08 o
  -9   8   3        2.59        5.28      1.22 o
  -8   8   3        5.07        4.79      1.27 o
  -7   8   3       26.58       32.20      2.22 o
  -6   8   3        5.80        6.92      1.32 o
  -5   8   3        8.21        7.31      1.21 o
  -4   8   3      202.00      184.34      4.68 o
  -3   8   3       21.51       19.51      1.51 o
  -2   8   3        9.68        8.34      1.10 o
  -1   8   3        2.78        1.88      0.81 o
   0   8   3      173.72      186.08      4.23 o
   1   8   3        2.77        2.00      0.74 o
   2   8   3        9.68        7.73      1.15 o
   3   8   3       21.57       20.92      1.52 o
   4   8   3      201.94      200.08      5.17 o
   5   8   3        8.22        9.74      1.20 o
   6   8   3        5.79        6.07      1.36 o
   7   8   3       26.61       30.97      2.30 o
   8   8   3        5.06        2.91      0.90 o
   9   8   3        2.59        4.81      1.04 o
  -8   9   3        1.02        2.12      0.95 o
  -7   9   3       10.76       11.07      1.62 o
  -6   9   3        1.01        0.73      1.22 o
  -5   9   3      111.67      112.23      4.33 o
  -4   9   3       26.08       25.96      1.94 o
  -3   9   3        6.56        7.65      1.15 o
  -2   9   3       11.11       13.67      1.33 o
  -1   9   3       64.10       63.72      2.33 o
   0   9   3       32.01       23.19      1.49 o
   1   9   3       64.15       63.61      2.56 o
   2   9   3       11.11       14.24      1.45 o
   3   9   3        6.58        9.76      1.23 o
   4   9   3       26.07       28.59      1.99 o
   5   9   3      111.69      119.31      5.32 o
   6   9   3        1.01        0.50      0.74 o
   7   9   3       10.77       14.00      1.57 o
   8   9   3        1.02        1.18      0.97 o
  -7  10   3        0.95        1.84      1.07 o
  -6  10   3        4.07        4.59      1.42 o
  -5  10   3        2.25        2.93      1.30 o
  -4  10   3       13.10       15.11      1.59 o
  -3  10   3        5.08        5.44      1.21 o
  -2  10   3        6.20        4.81      1.06 o
  -1  10   3       42.06       41.17      1.99 o
   0  10   3        2.53        3.88      1.18 o
   1  10   3       42.06       40.15      2.17 o
   2  10   3        6.19        6.48      1.21 o
   3  10   3        5.09        3.94      1.14 o
   4  10   3       13.10       15.68      1.66 o
   5  10   3        2.26        0.99      0.89 o
   6  10   3        4.09        5.67      1.33 o
   7  10   3        0.95        1.79      0.91 o
  -6  11   3        0.67        2.41      1.03 o
  -5  11   3        0.73        1.05      1.02 o
  -4  11   3        5.43        6.05      1.27 o
  -3  11   3        0.46       -0.18      1.04 o
  -2  11   3        8.51        8.71      1.56 o
  -1  11   3       43.12       45.50      2.62 o
   0  11   3       10.18       11.84      1.51 o
   1  11   3       43.11       44.62      2.37 o
   2  11   3        8.50       10.67      1.33 o
   3  11   3        0.46       -1.48      0.99 o
   4  11   3        5.43        3.67      1.35 o
   5  11   3        0.73        1.35      1.27 o
   6  11   3        0.67        1.03      1.04 o
  -3  12   3        8.51       10.50      1.59 o
  -2  12   3        9.08       10.43      1.61 o
  -1  12   3        7.98        6.19      1.98 o
   0  12   3        3.11        2.03      1.14 o
   1  12   3        7.97        7.91      1.25 o
   2  12   3        9.07       11.91      1.53 o
   3  12   3        8.50        9.78      1.25 o
   0   0   4     1276.82     1723.32     43.68 o
   1   0   4        1.00        0.74      0.52 o
   2   0   4       97.89       88.23      1.92 o
   3   0   4       41.61       38.46      1.27 o
   4   0   4      139.72      169.69      3.83 o
   5   0   4     1874.22     1839.04     40.39 o
   6   0   4      140.60      125.42      3.13 o
   7   0   4       29.90       33.42      1.42 o
   8   0   4       36.26       20.09      1.39 o
   9   0   4       12.67       11.31      1.09 o
  10   0   4       30.42       28.85      1.71 o
  11   0   4       13.44       16.95      1.24 o
  12   0   4        0.70        1.55      0.78 o
 -12   1   4        0.53        3.70      1.15 o
 -11   1   4        6.82        9.34      1.06 o
 -10   1   4        5.80        6.07      1.04 o
  -9   1   4        0.74        1.75      0.84 o
  -8   1   4       38.74       39.39      1.72 o
  -7   1   4       69.83       74.29      2.28 o
  -6   1   4       54.95       55.86      1.82 o
  -5   1   4      243.35      261.94      5.41 o
  -4   1   4      772.29      804.72     15.02 o
  -3   1   4     1160.11     1211.36     18.38 o
  -2   1   4      181.58      127.18      3.11 o
  -1   1   4      255.98      273.87      5.26 o
   0   1   4      162.68      131.88      2.54 o
   1   1   4      255.99      284.93      4.81 o
   2   1   4      181.75      131.54      2.79 o
   3   1   4     1159.97     1251.35     19.00 o
   4   1   4      771.92      820.19     13.08 o
   5   1   4      243.55      256.36      4.88 o
   6   1   4       54.97       57.60      1.84 o
   7   1   4       69.81       70.40      2.00 o
   8   1   4       38.76       41.31      1.71 o
   9   1   4        0.74        3.74      0.78 o
  10   1   4        5.80        5.16      0.84 o
  11   1   4        6.82        8.83      0.97 o
  12   1   4        0.53        2.05      1.70 o
 -11   2   4        2.90        5.70      1.34 o
 -10   2   4        4.13        3.42      0.76 o
  -9   2   4       35.77       42.80      2.15 o
  -8   2   4      116.23      109.86      3.02 o
  -7   2   4      136.25      134.34      3.33 o
  -6   2   4      171.12      156.45      3.33 o
  -5   2   4      423.69      447.87      9.71 o
  -4   2   4      471.66      557.03      8.95 o
  -3   2   4      353.09      355.64      6.81 o
  -2   2   4       12.81       12.58      1.19 o
  -1   2   4      794.78      838.31     13.69 o
   0   2   4      232.74      294.20      4.96 o
   1   2   4      794.32      878.70     17.24 o
   2   2   4       12.85       14.97      0.93 o
   3   2   4      353.04      366.00      7.66 o
   4   2   4      471.76      584.61     10.22 o
   5   2   4      423.85      462.88      8.08 o
   6   2   4      170.92      165.87      3.72 o
   7   2   4      136.28      137.24      3.38 o
   8   2   4      116.25      109.02      2.77 o
   9   2   4       35.72       39.21      2.08 o
  10   2   4        4.14        3.60      0.86 o
  11   2   4        2.90        7.10      0.90 o
 -11   3   4        6.25        9.36      1.03 o
 -10   3   4        5.25        6.59      1.18 o
  -9   3   4        2.50        3.71      0.72 o
  -8   3   4       60.05       51.05      2.25 o
  -7   3   4        4.71        5.30      0.93 o
  -6   3   4       10.27       10.65      0.93 o
  -5   3   4      225.75      199.31      4.07 o
  -4   3   4      313.78      303.70      5.56 o
  -3   3   4      284.40      248.02      4.74 o
  -2   3   4       20.21       28.51      1.23 o
  -1   3   4      632.89      626.33     11.75 o
   0   3   4      252.31      209.05      4.18 o
   1   3   4      632.67      636.46     14.60 o
   2   3   4       20.21       30.76      1.31 o
   3   3   4      284.40      261.78      5.45 o
   4   3   4      313.67      321.81      7.13 o
   5   3   4      225.80      209.68      4.86 o
   6   3   4       10.28       10.50      1.25 o
   7   3   4        4.70        4.70      1.06 o
   8   3   4       60.08       50.94      2.03 o
   9   3   4        2.50        3.56      0.91 o
  10   3   4        5.23        7.14      1.41 o
  11   3   4        6.25        7.27      0.88 o
 -11   4   4        3.41        4.98      1.32 o
 -10   4   4       30.09       31.87      2.36 o
  -9   4   4       17.78       14.45      1.20 o
  -8   4   4       26.56       28.73      1.58 o
  -7   4   4       10.21       10.44      0.94 o
  -6   4   4      164.29      149.70      3.46 o
  -5   4   4      359.20      332.93      6.09 o
  -4   4   4       99.24       94.55      2.42 o
  -3   4   4      440.30      421.72      7.73 o
  -2   4   4      355.58      384.54      7.04 o
  -1   4   4       50.39       46.18      1.50 o
   0   4   4      117.68       95.39      2.25 o
   1   4   4       50.30       46.25      1.28 o
   2   4   4      355.50      397.20      7.13 o
   3   4   4      440.35      458.09      8.24 o
   4   4   4       99.14      103.43      3.42 o
   5   4   4      359.13      349.02      7.92 o
   6   4   4      164.31      160.74      4.61 o
   7   4   4       10.21        8.48      1.26 o
   8   4   4       26.55       30.70      1.86 o
   9   4   4       17.77       16.66      1.36 o
  10   4   4       30.09       33.08      1.96 o
  11   4   4        3.42        6.36      1.30 o
 -11   5   4       12.26       18.12      1.64 o
 -10   5   4        0.39        2.31      0.89 o
  -9   5   4       24.09       25.42      2.16 o
  -8   5   4       54.29       48.06      2.34 o
  -7   5   4       10.42       11.93      1.11 o
  -6   5   4      175.92      153.96      3.65 o
  -5   5   4       60.31       54.74      1.75 o
  -4   5   4       12.67        8.26      0.74 o
  -3   5   4      377.84      365.37      6.97 o
  -2   5   4       22.95       18.37      1.13 o
  -1   5   4      320.29      271.12      5.57 o
   0   5   4      126.12      117.90      2.77 o
   1   5   4      320.29      288.40      5.34 o
   2   5   4       22.97       21.50      1.12 o
   3   5   4      377.85      393.59      7.25 o
   4   5   4       12.66       12.32      0.91 o
   5   5   4       60.32       54.61      2.46 o
   6   5   4      175.95      155.84      4.59 o
   7   5   4       10.41       12.64      1.55 o
   8   5   4       54.25       50.77      2.45 o
   9   5   4       24.08       28.87      2.16 o
  10   5   4        0.39        2.48      0.81 o
  11   5   4       12.26       15.25      1.45 o
 -10   6   4        9.21       13.59      1.61 o
  -9   6   4       12.76       12.47      1.58 o
  -8   6   4        4.04        3.54      1.22 o
  -7   6   4       69.77       62.40      2.42 o
  -6   6   4       46.54       38.65      1.72 o
  -5   6   4      138.10      132.99      3.04 o
  -4   6   4        4.39        2.97      0.77 o
  -3   6   4      211.75      205.44      4.55 o
  -2   6   4       55.02       46.59      1.83 o
  -1   6   4       48.78       55.83      1.84 o
   0   6   4       13.39       12.80      0.98 o
   1   6   4       48.84       56.37      1.70 o
   2   6   4       55.02       50.34      1.77 o
   3   6   4      211.79      220.42      4.68 o
   4   6   4        4.39        4.71      0.82 o
   5   6   4      138.02      136.00      4.30 o
   6   6   4       46.52       40.96      2.40 o
   7   6   4       69.72       61.91      2.91 o
   8   6   4        4.04        3.70      1.14 o
   9   6   4       12.75       13.04      1.53 o
  10   6   4        9.21       11.79      1.32 o
 -10   7   4        0.81        3.65      0.99 o
  -9   7   4        6.14        6.80      1.33 o
  -8   7   4        2.20        2.74      1.14 o
  -7   7   4       49.48       44.39      2.80 o
  -6   7   4       19.80       17.60      1.10 o
  -5   7   4       39.46       38.12      1.91 o
  -4   7   4       11.54       11.69      0.95 o
  -3   7   4       41.46       37.67      1.82 o
  -2   7   4      229.13      238.87      5.38 o
  -1   7   4      312.57      330.31      6.48 o
   0   7   4       84.31       84.81      2.41 o
   1   7   4      312.57      325.39      6.25 o
   2   7   4      229.15      243.73      5.49 o
   3   7   4       41.41       38.95      1.70 o
   4   7   4       11.55       11.95      1.20 o
   5   7   4       39.48       44.40      2.56 o
   6   7   4       19.78       17.76      1.89 o
   7   7   4       49.51       41.49      2.56 o
   8   7   4        2.19        3.26      1.02 o
   9   7   4        6.13        6.46      1.24 o
  10   7   4        0.81        4.06      0.84 o
  -9   8   4        0.32        2.16      0.98 o
  -8   8   4       19.07       20.60      1.97 o
  -7   8   4        3.17        2.24      1.22 o
  -6   8   4       44.44       45.02      2.77 o
  -5   8   4        4.75        4.65      1.03 o
  -4   8   4       14.01       10.23      1.31 o
  -3   8   4       39.56       38.63      1.96 o
  -2   8   4      171.40      157.15      5.18 o
  -1   8   4       46.98       49.58      1.96 o
   0   8   4      367.08      337.48      6.67 o
   1   8   4       46.99       48.40      2.15 o
   2   8   4      171.40      157.53      4.17 o
   3   8   4       39.55       42.12      1.95 o
   4   8   4       14.02       13.19      1.42 o
   5   8   4        4.74        5.25      1.05 o
   6   8   4       44.44       45.80      2.69 o
   7   8   4        3.17        2.86      1.10 o
   8   8   4       19.06       22.69      2.00 o
   9   8   4        0.32        0.74      1.10 o
  -8   9   4        0.27        2.35      1.05 o
  -7   9   4       14.88       16.23      1.66 o
  -6   9   4        5.97        7.81      1.53 o
  -5   9   4       18.77       14.22      1.56 o
  -4   9   4       19.62       17.40      1.55 o
  -3   9   4       24.21       25.40      1.66 o
  -2   9   4        7.25        6.08      1.10 o
  -1   9   4      201.48      194.13      4.60 o
   0   9   4       12.80       11.41      1.44 o
   1   9   4      201.51      191.25      5.91 o
   2   9   4        7.23        7.20      1.17 o
   3   9   4       24.23       26.63      1.65 o
   4   9   4       19.59       20.38      1.62 o
   5   9   4       18.77       16.09      2.08 o
   6   9   4        5.97        7.51      1.49 o
   7   9   4       14.89       16.26      1.77 o
   8   9   4        0.28        1.70      0.88 o
  -7  10   4        0.16        1.67      1.60 o
  -6  10   4        6.86        8.13      1.50 o
  -5  10   4        4.18        4.10      1.37 o
  -4  10   4      101.94      103.97      3.93 o
  -3  10   4        0.79        0.36      0.83 o
  -2  10   4       25.87       27.36      1.97 o
  -1  10   4       14.73       15.25      1.66 o
   0  10   4       31.15       33.87      2.12 o
   1  10   4       14.71       17.51      1.65 o
   2  10   4       25.87       25.97      1.80 o
   3  10   4        0.79       -0.13      0.86 o
   4  10   4      101.90       95.40      5.43 o
   5  10   4        4.18        7.28      1.63 o
   6  10   4        6.87        7.37      1.52 o
   7  10   4        0.16       -0.24      0.78 o
  -5  11   4       15.58       20.21      1.95 o
  -4  11   4        2.21        4.71      1.19 o
  -3  11   4        9.43       10.11      1.37 o
  -2  11   4       14.87       19.15      2.00 o
  -1  11   4        0.02        1.25      0.97 o
   0  11   4       26.52       25.53      1.94 o
   1  11   4        0.02        0.21      0.89 o
   2  11   4       14.88       19.77      1.59 o
   3  11   4        9.41        9.26      1.53 o
   4  11   4        2.21        2.74      1.49 o
   5  11   4       15.59       17.00      2.33 o
  -3  12   4        4.07        4.63      1.83 o
  -2  12   4        0.77        2.03      1.24 o
  -1  12   4        6.13        8.38      2.60 o
   0  12   4        4.54        4.01      1.77 o
   1  12   4        6.11        5.49      1.49 o
   2  12   4        0.77       -1.45      0.97 o
   3  12   4        4.07        6.86      1.87 o
   1   0   5     1023.15     1007.59     16.39 o
   2   0   5      383.96      462.73      7.55 o
   3   0   5      327.81      343.44      6.28 o
   4   0   5      616.45      650.99     10.55 o
   5   0   5       72.92       78.16      2.27 o
   6   0   5       14.99       12.77      1.23 o
   7   0   5        5.18        6.03      0.85 o
   8   0   5       72.99       71.00      2.45 o
   9   0   5      130.77      130.80      3.66 o
  10   0   5       13.46       19.42      1.46 o
  11   0   5        0.33        1.15      0.77 o
 -11   1   5        6.17        5.72      1.41 o
 -10   1   5        1.86        2.38      0.78 o
  -9   1   5       20.71       20.48      1.56 o
  -8   1   5       49.35       49.71      2.02 o
  -7   1   5       20.36       15.41      1.29 o
  -6   1   5       14.76       17.35      0.99 o
  -5   1   5      429.44      423.40     10.43 o
  -4   1   5      108.93      118.64      2.61 o
  -3   1   5      865.98      856.99     15.22 o
  -2   1   5      523.73      534.52     12.24 o
  -1   1   5       94.43       77.85      2.27 o
   0   1   5     2479.06     2694.32     39.84 o
   1   1   5       94.21       78.05      2.22 o
   2   1   5      524.12      541.56      8.78 o
   3   1   5      866.27      878.19     13.71 o
   4   1   5      108.92      127.34      3.04 o
   5   1   5      429.46      435.05      7.63 o
   6   1   5       14.77       17.16      1.09 o
   7   1   5       20.33       15.68      1.02 o
   8   1   5       49.28       48.62      2.07 o
   9   1   5       20.73       21.84      1.53 o
  10   1   5        1.86        3.17      0.81 o
  11   1   5        6.16        6.52      0.89 o
 -11   2   5        7.10        8.08      1.80 o
 -10   2   5       28.55       27.26      2.29 o
  -9   2   5       31.74       26.83      1.61 o
  -8   2   5       33.70       33.72      1.55 o
  -7   2   5       37.83       31.46      1.45 o
  -6   2   5       63.55       59.89      1.85 o
  -5   2   5       99.42       94.20      2.29 o
  -4   2   5       83.57       79.19      1.94 o
  -3   2   5      172.64      167.69      4.10 o
  -2   2   5      132.31      129.30      2.96 o
  -1   2   5      112.79      119.16      2.71 o
   0   2   5      605.44      596.67     10.30 o
   1   2   5      112.72      126.03      2.84 o
   2   2   5      132.26      140.48      3.11 o
   3   2   5      172.72      180.86      4.42 o
   4   2   5       83.47       82.99      2.51 o
   5   2   5       99.34       94.98      2.64 o
   6   2   5       63.63       64.61      2.10 o
   7   2   5       37.86       33.95      1.63 o
   8   2   5       33.69       34.59      1.74 o
   9   2   5       31.71       27.46      1.85 o
  10   2   5       28.53       29.19      1.82 o
  11   2   5        7.11        9.12      1.49 o
 -11   3   5        0.94        2.63      1.01 o
 -10   3   5       13.81       17.07      1.82 o
  -9   3   5       39.69       42.39      2.74 o
  -8   3   5       32.46       33.45      1.91 o
  -7   3   5       25.76       25.10      1.38 o
  -6   3   5       30.49       35.85      1.28 o
  -5   3   5       17.35       17.41      1.15 o
  -4   3   5      346.35      303.96      7.49 o
  -3   3   5      196.70      194.87      4.33 o
  -2   3   5       49.90       61.63      1.92 o
  -1   3   5      586.25      593.64     12.29 o
   0   3   5      474.81      498.95      9.35 o
   1   3   5      586.25      641.80     11.82 o
   2   3   5       49.94       65.74      3.90 o
   3   3   5      196.58      207.48      4.66 o
   4   3   5      346.42      323.77      7.26 o
   5   3   5       17.42       18.32      1.33 o
   6   3   5       30.45       37.62      1.89 o
   7   3   5       25.79       26.86      1.71 o
   8   3   5       32.46       32.13      1.82 o
   9   3   5       39.70       39.81      2.00 o
  10   3   5       13.80       18.42      1.50 o
  11   3   5        0.94        4.48      1.38 o
 -11   4   5       12.76       19.83      2.30 o
 -10   4   5       13.01       18.15      1.86 o
  -9   4   5       22.07       24.06      2.15 o
  -8   4   5        8.02        7.12      1.77 o
  -7   4   5       38.60       36.72      1.73 o
  -6   4   5       63.83       55.01      1.87 o
  -5   4   5      129.90      124.41      3.21 o
  -4   4   5       72.67       74.64      2.12 o
  -3   4   5      239.21      225.00      4.74 o
  -2   4   5      302.54      279.25      5.49 o
  -1   4   5      282.41      266.72      5.20 o
   0   4   5       16.51       19.47      1.03 o
   1   4   5      282.25      276.13      4.91 o
   2   4   5      302.52      296.38      5.64 o
   3   4   5      239.25      239.61      4.51 o
   4   4   5       72.66       83.86      2.55 o
   5   4   5      129.81      131.14      3.92 o
   6   4   5       63.80       57.62      2.43 o
   7   4   5       38.59       38.21      2.11 o
   8   4   5        8.03       10.38      1.31 o
   9   4   5       22.03       24.90      1.75 o
  10   4   5       12.99       15.63      1.44 o
  11   4   5       12.75       14.79      1.23 o
 -10   5   5        3.75        5.56      1.09 o
  -9   5   5        3.93        3.88      1.16 o
  -8   5   5        7.22        6.15      1.33 o
  -7   5   5       34.38       26.11      1.82 o
  -6   5   5       31.07       25.88      1.40 o
  -5   5   5      109.76       91.71      2.58 o
  -4   5   5        6.27        6.15      1.01 o
  -3   5   5      355.08      324.82      6.41 o
  -2   5   5      398.77      416.23      7.75 o
  -1   5   5      531.07      565.29      9.94 o
   0   5   5       14.84       16.55      0.99 o
   1   5   5      530.97      592.95     10.53 o
   2   5   5      398.84      431.89      7.92 o
   3   5   5      355.07      346.53      6.58 o
   4   5   5        6.27        9.78      0.87 o
   5   5   5      109.78      103.71      3.55 o
   6   5   5       31.09       28.61      2.02 o
   7   5   5       34.41       27.34      1.97 o
   8   5   5        7.21        8.48      1.40 o
   9   5   5        3.93        6.13      1.07 o
  10   5   5        3.74        4.25      0.97 o
 -10   6   5       18.64       22.64      1.98 o
  -9   6   5        0.58        0.32      0.93 o
  -8   6   5      103.28       91.68      3.91 o
  -7   6   5       46.06       40.14      2.32 o
  -6   6   5       24.79       22.16      1.61 o
  -5   6   5       71.66       64.32      2.38 o
  -4   6   5       55.08       49.07      2.00 o
  -3   6   5      325.56      308.62      6.30 o
  -2   6   5      108.64      109.61      2.94 o
  -1   6   5       63.40       70.82      2.17 o
   0   6   5      458.24      427.40      7.82 o
   1   6   5       63.36       73.19      2.03 o
   2   6   5      108.58      117.93      3.04 o
   3   6   5      325.46      342.98      6.69 o
   4   6   5       55.04       58.32      1.84 o
   5   6   5       71.65       67.09      2.95 o
   6   6   5       24.82       24.91      2.07 o
   7   6   5       46.07       43.32      2.57 o
   8   6   5      103.29      100.29      5.60 o
   9   6   5        0.58        0.69      0.86 o
  10   6   5       18.63       21.90      1.87 o
  -9   7   5       18.16       21.62      1.95 o
  -8   7   5        0.62        0.98      0.96 o
  -7   7   5       81.62       69.35      4.76 o
  -6   7   5       67.36       63.80      2.47 o
  -5   7   5       21.45       22.46      1.59 o
  -4   7   5      164.91      144.64      4.40 o
  -3   7   5        6.74        6.03      1.04 o
  -2   7   5       81.20       77.46      2.60 o
  -1   7   5      255.37      254.85      6.75 o
   0   7   5        4.40        8.35      1.56 o
   1   7   5      255.41      261.76      5.30 o
   2   7   5       81.15       79.95      2.63 o
   3   7   5        6.71        6.33      0.89 o
   4   7   5      164.96      161.05      5.80 o
   5   7   5       21.42       21.79      2.02 o
   6   7   5       67.40       67.72      3.15 o
   7   7   5       81.61       70.40      3.24 o
   8   7   5        0.62        1.36      0.99 o
   9   7   5       18.16       23.94      1.90 o
  -9   8   5        5.11        6.44      1.24 o
  -8   8   5        3.56        4.16      1.14 o
  -7   8   5        1.34        1.89      1.05 o
  -6   8   5        5.74        3.81      1.08 o
  -5   8   5       14.08       13.68      1.37 o
  -4   8   5       77.46       70.13      2.70 o
  -3   8   5      255.97      244.88      7.26 o
  -2   8   5       20.88       23.12      1.54 o
  -1   8   5       13.24       14.72      1.26 o
   0   8   5       67.07       75.93      2.41 o
   1   8   5       13.26       14.74      1.43 o
   2   8   5       20.85       23.78      1.61 o
   3   8   5      255.96      251.62      5.84 o
   4   8   5       77.43       70.81      2.97 o
   5   8   5       14.07       13.99      1.79 o
   6   8   5        5.73        5.37      1.42 o
   7   8   5        1.35        4.27      1.77 o
   8   8   5        3.57        4.49      1.16 o
   9   8   5        5.10        5.96      1.05 o
  -8   9   5        3.31        5.36      1.46 o
  -7   9   5        5.00        6.35      1.18 o
  -6   9   5       20.14       22.19      1.92 o
  -5   9   5       15.76       14.73      1.64 o
  -4   9   5       27.03       25.65      1.80 o
  -3   9   5        8.86        7.35      1.18 o
  -2   9   5       42.91       43.75      2.04 o
  -1   9   5       41.55       45.38      1.99 o
   0   9   5      110.95      121.22      4.19 o
   1   9   5       41.55       45.37      2.22 o
   2   9   5       42.93       49.12      2.22 o
   3   9   5        8.84        7.82      1.57 o
   4   9   5       27.05       23.32      2.66 o
   5   9   5       15.78       15.80      1.87 o
   6   9   5       20.14       23.13      2.88 o
   7   9   5        5.01        4.66      1.08 o
   8   9   5        3.31        5.37      1.10 o
  -7  10   5        3.05        4.76      1.15 o
  -6  10   5        0.69        1.32      1.10 o
  -5  10   5        5.99        6.04      1.44 o
  -4  10   5       10.66       11.78      1.48 o
  -3  10   5        7.41        9.65      1.25 o
  -2  10   5       14.02       11.31      1.54 o
  -1  10   5       95.72       86.26      3.66 o
   0  10   5       33.52       29.47      2.03 o
   1  10   5       95.67       92.24      3.31 o
   2  10   5       13.99       11.63      1.25 o
   3  10   5        7.42        5.01      1.32 o
   4  10   5       10.66       10.09      2.06 o
   5  10   5        5.99        6.28      1.61 o
   6  10   5        0.69        0.76      1.59 o
   7  10   5        3.05        3.85      0.99 o
  -5  11   5       20.96       26.92      2.35 o
  -4  11   5        0.89        0.83      0.94 o
  -3  11   5        2.74        2.53      1.23 o
  -2  11   5        7.08        7.60      1.24 o
  -1  11   5        1.40        1.61      1.18 o
   0  11   5       61.26       58.21      2.70 o
   1  11   5        1.41        1.74      0.90 o
   2  11   5        7.08        5.11      1.72 o
   3  11   5        2.74        4.03      1.56 o
   4  11   5        0.89        2.30      1.37 o
   5  11   5       20.96       24.44      2.40 o
  -2  12   5        3.12        3.22      1.88 o
  -1  12   5        8.43       11.83      1.84 o
   0  12   5        3.15        3.60      1.18 o
   1  12   5        8.43       11.75      2.33 o
   2  12   5        3.12        1.40      1.87 o
   0   0   6     4565.21     5884.12    137.40 o
   1   0   6        0.77        0.64      0.72 o
   2   0   6       22.34       23.70      1.14 o
   3   0   6      740.12      799.54     17.42 o
   4   0   6       23.44       35.91      1.48 o
   5   0   6       41.10       46.80      1.75 o
   6   0   6       48.69       52.66      1.92 o
   7   0   6       12.67       11.93      1.17 o
   8   0   6       28.55       29.29      1.64 o
   9   0   6       10.15        9.14      0.89 o
  10   0   6       25.74       22.10      1.52 o
  11   0   6        4.65        6.50      1.35 o
 -11   1   6        8.43        8.15      1.46 o
 -10   1   6       12.77       16.93      1.95 o
  -9   1   6       89.12       87.06      3.53 o
  -8   1   6       21.66       24.14      1.36 o
  -7   1   6      111.59       97.28      2.82 o
  -6   1   6       85.95       82.70      2.11 o
  -5   1   6      133.26      140.70      3.47 o
  -4   1   6       32.63       31.82      1.29 o
  -3   1   6      158.81      137.78      3.48 o
  -2   1   6      295.03      324.97      7.00 o
  -1   1   6      202.08      212.32      4.90 o
   0   1   6      897.40     1074.16     16.53 o
   1   1   6      202.29      214.35      4.05 o
   2   1   6      294.81      322.33      6.65 o
   3   1   6      158.63      142.83      3.10 o
   4   1   6       32.69       35.39      1.44 o
   5   1   6      133.34      146.78      3.50 o
   6   1   6       85.86       85.17      2.79 o
   7   1   6      111.66      106.50      3.13 o
   8   1   6       21.68       23.16      1.57 o
   9   1   6       89.10       88.22      2.95 o
  10   1   6       12.77       20.43      1.35 o
  11   1   6        8.44       10.29      1.17 o
 -11   2   6        1.71        2.95      0.96 o
 -10   2   6       18.82       22.20      2.10 o
  -9   2   6       28.00       23.84      2.26 o
  -8   2   6        9.21        7.34      1.52 o
  -7   2   6       23.43       20.07      1.02 o
  -6   2   6       83.05       74.53      2.11 o
  -5   2   6       87.03       79.14      2.05 o
  -4   2   6        2.60        2.45      0.67 o
  -3   2   6       27.53       27.26      1.54 o
  -2   2   6      188.66      149.68      3.94 o
  -1   2   6     1109.27     1232.94     20.05 o
   0   2   6        5.42       11.92      0.83 o
   1   2   6     1109.27     1277.29     20.67 o
   2   2   6      188.62      166.06      3.39 o
   3   2   6       27.59       27.14      1.52 o
   4   2   6        2.59        2.58      0.74 o
   5   2   6       87.00       83.90      2.52 o
   6   2   6       83.04       76.41      2.46 o
   7   2   6       23.43       20.47      1.35 o
   8   2   6        9.21       12.46      1.27 o
   9   2   6       27.96       29.88      1.71 o
  10   2   6       18.81       29.05      1.81 o
  11   2   6        1.71        2.17      0.75 o
 -11   3   6        8.82       13.44      1.76 o
 -10   3   6        7.72        6.81      1.35 o
  -9   3   6       19.44       17.63      2.04 o
  -8   3   6       25.18       23.82      2.20 o
  -7   3   6       10.56       11.54      1.55 o
  -6   3   6       47.96       46.08      1.89 o
  -5   3   6      121.08      116.67      3.09 o
  -4   3   6        7.22        3.85      0.82 o
  -3   3   6      200.27      191.21      4.28 o
  -2   3   6      363.90      385.61      8.98 o
  -1   3   6      431.32      427.54      9.06 o
   0   3   6     1774.60     2002.34     31.86 o
   1   3   6      431.11      447.03      8.78 o
   2   3   6      363.95      435.66      8.53 o
   3   3   6      200.19      209.90      4.83 o
   4   3   6        7.21        3.31      0.86 o
   5   3   6      121.11      124.42      3.52 o
   6   3   6       47.97       45.56      2.10 o
   7   3   6       10.55       11.25      1.33 o
   8   3   6       25.14       23.30      1.96 o
   9   3   6       19.43       18.66      1.80 o
  10   3   6        7.73       10.00      1.74 o
  11   3   6        8.82       14.52      1.22 o
 -11   4   6        7.09       11.62      1.85 o
 -10   4   6       16.31       20.60      1.93 o
  -9   4   6       16.49       14.17      1.79 o
  -8   4   6       27.12       23.85      1.87 o
  -7   4   6       28.10       22.67      1.81 o
  -6   4   6      160.79      135.05      3.97 o
  -5   4   6        5.28        6.17      0.67 o
  -4   4   6      164.92      164.63      3.99 o
  -3   4   6      160.48      167.50      3.92 o
  -2   4   6       73.22       82.41      2.41 o
  -1   4   6        9.69       11.36      1.02 o
   0   4   6      852.61      858.74     16.30 o
   1   4   6        9.66       12.18      0.81 o
   2   4   6       73.22       87.59      2.69 o
   3   4   6      160.48      176.90      4.37 o
   4   4   6      164.92      172.65      4.30 o
   5   4   6        5.30        7.79      1.21 o
   6   4   6      160.89      144.31      4.12 o
   7   4   6       28.09       26.22      1.86 o
   8   4   6       27.14       26.03      1.83 o
   9   4   6       16.50       15.82      1.70 o
  10   4   6       16.29       19.67      2.15 o
  11   4   6        7.10        9.21      2.01 o
 -10   5   6        4.89        7.06      1.68 o
  -9   5   6       27.58       29.53      2.33 o
  -8   5   6       28.97       24.51      2.00 o
  -7   5   6       46.01       43.64      2.31 o
  -6   5   6       90.16       82.93      3.00 o
  -5   5   6       64.36       58.32      2.32 o
  -4   5   6        3.97        2.87      0.96 o
  -3   5   6       68.17       64.93      2.24 o
  -2   5   6       12.43       15.67      1.20 o
  -1   5   6       32.31       26.49      1.30 o
   0   5   6        4.56        4.34      0.72 o
   1   5   6       32.29       26.82      1.15 o
   2   5   6       12.42       17.66      1.03 o
   3   5   6       68.10       71.53      2.09 o
   4   5   6        3.98        5.11      0.66 o
   5   5   6       64.39       63.66      2.77 o
   6   5   6       90.15       85.78      3.30 o
   7   5   6       46.03       45.27      2.38 o
   8   5   6       28.97       26.69      2.33 o
   9   5   6       27.58       29.12      2.23 o
  10   5   6        4.89        5.55      1.13 o
 -10   6   6       10.29       13.25      1.39 o
  -9   6   6        6.26        8.37      1.26 o
  -8   6   6        1.77        1.47      1.00 o
  -7   6   6       68.80       65.49      2.70 o
  -6   6   6       31.88       25.69      1.73 o
  -5   6   6       32.29       28.87      1.76 o
  -4   6   6       65.59       61.05      2.30 o
  -3   6   6       92.88       79.50      2.57 o
  -2   6   6       49.31       43.35      1.79 o
  -1   6   6      217.17      209.38      4.83 o
   0   6   6       12.33       12.81      1.02 o
   1   6   6      217.03      220.74      4.57 o
   2   6   6       49.29       47.50      1.81 o
   3   6   6       92.91       83.88      2.45 o
   4   6   6       65.60       67.76      2.95 o
   5   6   6       32.28       28.72      2.15 o
   6   6   6       31.86       27.46      2.16 o
   7   6   6       68.82       65.51      3.26 o
   8   6   6        1.77        2.24      1.09 o
   9   6   6        6.25        6.79      1.27 o
  10   6   6       10.27       12.78      1.72 o
  -9   7   6        5.03        7.37      1.13 o
  -8   7   6        5.10        7.08      1.27 o
  -7   7   6        0.49        0.57      0.94 o
  -6   7   6       24.37       19.58      1.53 o
  -5   7   6       14.68       16.01      1.45 o
  -4   7   6       17.66       10.71      1.23 o
  -3   7   6       20.23       20.72      1.49 o
  -2   7   6      314.14      307.72      9.04 o
  -1   7   6       67.77       69.24      2.29 o
   0   7   6      158.99      148.19      3.59 o
   1   7   6       67.72       71.41      2.59 o
   2   7   6      314.04      324.72      7.01 o
   3   7   6       20.25       22.99      1.26 o
   4   7   6       17.66       11.66      1.65 o
   5   7   6       14.68       17.52      1.92 o
   6   7   6       24.38       19.83      2.01 o
   7   7   6        0.48        0.88      1.06 o
   8   7   6        5.10        4.91      1.27 o
   9   7   6        5.04        4.47      0.90 o
  -8   8   6       27.78       24.88      2.13 o
  -7   8   6       37.96       35.17      2.31 o
  -6   8   6       10.91       10.29      1.21 o
  -5   8   6        2.27        2.94      0.88 o
  -4   8   6        0.14        0.48      0.84 o
  -3   8   6      103.54       96.40      3.79 o
  -2   8   6       13.97       13.96      1.34 o
  -1   8   6       25.14       29.01      1.62 o
   0   8   6       35.57       36.61      2.06 o
   1   8   6       25.15       28.83      1.78 o
   2   8   6       13.94       16.38      1.31 o
   3   8   6      103.55      108.68      3.96 o
   4   8   6        0.14        0.72      1.16 o
   5   8   6        2.27        1.65      1.10 o
   6   8   6       10.90        9.64      1.65 o
   7   8   6       37.99       36.22      2.58 o
   8   8   6       27.77       25.68      3.29 o
  -7   9   6        6.59        6.15      1.13 o
  -6   9   6       14.21       15.33      1.52 o
  -5   9   6       19.02       16.56      1.59 o
  -4   9   6       99.99      100.42      4.03 o
  -3   9   6        2.12        1.92      0.94 o
  -2   9   6       31.43       31.15      1.82 o
  -1   9   6        5.68        4.48      1.25 o
   0   9   6      200.69      192.12      7.40 o
   1   9   6        5.67        6.61      1.07 o
   2   9   6       31.39       32.48      2.15 o
   3   9   6        2.12        2.76      1.05 o
   4   9   6       99.99       99.05      4.87 o
   5   9   6       19.03       17.30      1.96 o
   6   9   6       14.21       16.55      1.94 o
   7   9   6        6.60        5.45      1.19 o
  -6  10   6        0.31        1.42      1.02 o
  -5  10   6       23.59       24.69      2.84 o
  -4  10   6        5.96        6.34      1.14 o
  -3  10   6       22.38       20.33      1.60 o
  -2  10   6        4.55        2.87      1.21 o
  -1  10   6       26.52       23.11      1.93 o
   0  10   6        1.16        1.63      0.92 o
   1  10   6       26.50       26.38      2.17 o
   2  10   6        4.55        7.82      2.35 o
   3  10   6       22.38       21.05      2.56 o
   4  10   6        5.95        6.38      1.84 o
   5  10   6       23.61       26.82      2.55 o
   6  10   6        0.31        1.69      1.25 o
  -4  11   6        7.30        8.58      1.58 o
  -3  11   6        6.83        7.33      1.50 o
  -2  11   6        1.70        1.79      1.09 o
  -1  11   6        7.51       13.30      1.44 o
   0  11   6        3.72        4.19      1.34 o
   1  11   6        7.51        9.28      1.37 o
   2  11   6        1.70        0.37      1.61 o
   3  11   6        6.83       10.14      2.06 o
   4  11   6        7.30       13.92      4.04 o
  -1  12   6        3.40        5.15      1.46 o
   0  12   6        0.35        0.85      1.78 o
   1  12   6        3.39        3.01      1.17 o
   1   0   7        7.27       32.89      1.79 o
   2   0   7       16.32       39.06      1.57 o
   3   0   7      116.72      109.14      2.78 o
   4   0   7      341.07      334.99      7.77 o
   5   0   7      105.40      113.76      3.23 o
   6   0   7       77.23       60.99      2.26 o
   7   0   7        1.17        1.37      0.68 o
   8   0   7       18.14       18.55      1.53 o
   9   0   7       28.94       29.53      1.79 o
  10   0   7        0.20        1.31      0.98 o
  11   0   7        1.19        4.68      1.30 o
 -11   1   7        1.37        3.23      1.22 o
 -10   1   7        1.47        3.01      1.09 o
  -9   1   7       14.38       13.23      1.91 o
  -8   1   7       22.45       20.81      1.69 o
  -7   1   7        1.23        1.77      0.73 o
  -6   1   7       24.93       30.34      1.36 o
  -5   1   7       45.52       48.21      1.72 o
  -4   1   7       33.37       27.95      1.58 o
  -3   1   7       23.00       21.80      1.44 o
  -2   1   7       40.42       31.85      1.75 o
  -1   1   7      890.48     1068.95     20.27 o
   0   1   7      514.33      618.03     10.68 o
   1   1   7      890.42     1073.15     15.85 o
   2   1   7       40.46       32.56      1.28 o
   3   1   7       23.02       21.57      1.16 o
   4   1   7       33.38       29.59      1.37 o
   5   1   7       45.51       46.45      2.02 o
   6   1   7       24.93       28.25      1.67 o
   7   1   7        1.23        1.90      0.81 o
   8   1   7       22.45       23.81      1.66 o
   9   1   7       14.37       18.84      1.13 o
  10   1   7        1.47        3.16      0.91 o
  11   1   7        1.37        4.28      1.37 o
 -11   2   7        2.20        5.57      1.02 o
 -10   2   7       14.42       14.63      1.69 o
  -9   2   7        1.58        3.87      1.35 o
  -8   2   7       44.05       36.22      3.06 o
  -7   2   7       35.38       32.17      2.31 o
  -6   2   7       46.00       43.46      1.74 o
  -5   2   7      300.43      266.89      5.45 o
  -4   2   7      108.89      102.18      2.99 o
  -3   2   7        8.64        7.22      1.06 o
  -2   2   7      482.73      544.24     10.38 o
  -1   2   7        3.11        5.68      0.99 o
   0   2   7     2594.46     3071.09     45.60 o
   1   2   7        3.11        4.33      0.82 o
   2   2   7      483.04      579.40      9.58 o
   3   2   7        8.63        8.21      0.97 o
   4   2   7      108.86      107.99      3.13 o
   5   2   7      300.61      270.98      5.76 o
   6   2   7       45.96       43.51      1.90 o
   7   2   7       35.37       33.27      1.95 o
   8   2   7       44.10       37.86      2.10 o
   9   2   7        1.58        3.11      0.90 o
  10   2   7       14.44       14.70      1.81 o
  11   2   7        2.19        5.03      1.32 o
 -11   3   7       12.46       15.33      1.65 o
 -10   3   7       10.03       14.34      1.58 o
  -9   3   7       15.11       13.41      1.80 o
  -8   3   7       25.31       18.54      1.93 o
  -7   3   7       21.92       23.01      2.01 o
  -6   3   7       64.78       64.34      2.80 o
  -5   3   7      113.96      101.41      3.31 o
  -4   3   7       48.98       49.39      1.99 o
  -3   3   7        6.77        8.52      1.04 o
  -2   3   7       85.67       86.40      2.50 o
  -1   3   7      553.80      581.20     10.48 o
   0   3   7      662.32      745.12     14.59 o
   1   3   7      553.90      617.35     10.84 o
   2   3   7       85.63       96.75      2.71 o
   3   3   7        6.75        8.83      1.07 o
   4   3   7       49.04       51.31      2.24 o
   5   3   7      113.98      107.65      3.32 o
   6   3   7       64.81       67.56      2.59 o
   7   3   7       21.92       22.71      1.67 o
   8   3   7       25.30       20.65      1.92 o
   9   3   7       15.11       12.68      1.66 o
  10   3   7       10.03       12.80      1.19 o
  11   3   7       12.46       17.65      1.76 o
 -10   4   7       13.99       22.24      1.98 o
  -9   4   7       35.46       30.66      2.45 o
  -8   4   7       27.58       27.21      2.02 o
  -7   4   7        0.72        1.69      1.11 o
  -6   4   7       58.16       44.86      2.33 o
  -5   4   7       20.04       17.97      1.63 o
  -4   4   7      171.38      147.14      3.84 o
  -3   4   7       66.73       57.45      2.13 o
  -2   4   7      425.43      403.00      7.67 o
  -1   4   7       27.15       24.33      1.33 o
   0   4   7        7.44        7.44      0.85 o
   1   4   7       27.09       24.50      1.58 o
   2   4   7      425.42      428.12      8.71 o
   3   4   7       66.69       59.77      2.32 o
   4   4   7      171.53      147.75      3.97 o
   5   4   7       20.06       20.84      1.68 o
   6   4   7       58.17       48.59      2.33 o
   7   4   7        0.72        1.21      0.99 o
   8   4   7       27.61       27.31      2.17 o
   9   4   7       35.44       30.99      2.25 o
  10   4   7       13.98       21.86      1.85 o
 -10   5   7        9.38       11.55      1.34 o
  -9   5   7        4.05        4.86      1.21 o
  -8   5   7        3.36        3.53      1.18 o
  -7   5   7       22.72       20.12      1.74 o
  -6   5   7       11.56       11.98      1.49 o
  -5   5   7       22.56       22.03      1.65 o
  -4   5   7       11.81       11.63      1.33 o
  -3   5   7      192.83      181.33      4.34 o
  -2   5   7       86.36       95.81      2.78 o
  -1   5   7      141.62      140.29      3.44 o
   0   5   7      324.39      335.06      6.48 o
   1   5   7      141.58      141.21      3.27 o
   2   5   7       86.42      100.38      3.16 o
   3   5   7      192.85      196.80      4.55 o
   4   5   7       11.82       11.83      1.12 o
   5   5   7       22.57       24.08      1.92 o
   6   5   7       11.54       10.76      1.54 o
   7   5   7       22.70       19.95      1.79 o
   8   5   7        3.36        3.39      1.11 o
   9   5   7        4.06        3.21      1.05 o
  10   5   7        9.38       10.12      1.35 o
  -9   6   7        0.55        3.73      1.14 o
  -8   6   7       38.34       40.41      2.72 o
  -7   6   7       30.50       26.09      1.88 o
  -6   6   7       63.18       59.40      2.61 o
  -5   6   7        9.94       12.40      1.34 o
  -4   6   7       19.44       15.80      1.45 o
  -3   6   7       16.80       18.26      1.45 o
  -2   6   7      148.82      147.66      3.75 o
  -1   6   7      111.51      114.31      3.25 o
   0   6   7      142.45      130.36      3.25 o
   1   6   7      111.52      115.38      2.98 o
   2   6   7      148.82      151.73      4.01 o
   3   6   7       16.84       19.28      1.36 o
   4   6   7       19.43       16.73      1.80 o
   5   6   7        9.92       13.81      1.74 o
   6   6   7       63.18       62.67      3.00 o
   7   6   7       30.50       28.79      2.27 o
   8   6   7       38.35       44.36      3.16 o
   9   6   7        0.55        1.63      0.88 o
  -9   7   7        5.88        8.57      1.37 o
  -8   7   7       33.07       31.41      2.17 o
  -7   7   7       10.23       10.58      1.40 o
  -6   7   7       19.17       18.57      1.57 o
  -5   7   7       41.73       38.04      2.04 o
  -4   7   7       70.12       65.85      2.52 o
  -3   7   7       86.92       75.77      2.62 o
  -2   7   7        8.64        7.23      1.15 o
  -1   7   7       48.92       45.44      1.92 o
   0   7   7       71.16       69.93      2.26 o
   1   7   7       48.88       48.68      2.14 o
   2   7   7        8.63        6.37      1.26 o
   3   7   7       86.88       86.68      3.00 o
   4   7   7       70.18       65.52      3.11 o
   5   7   7       41.74       41.15      2.65 o
   6   7   7       19.17       21.49      2.08 o
   7   7   7       10.24       11.10      1.57 o
   8   7   7       33.07       30.87      2.26 o
   9   7   7        5.87        8.13      1.60 o
  -8   8   7        2.38        3.96      0.99 o
  -7   8   7        7.23        8.82      1.32 o
  -6   8   7       11.37       11.54      1.29 o
  -5   8   7        2.86        2.63      0.96 o
  -4   8   7        1.16        1.65      0.90 o
  -3   8   7      110.03      103.53      4.10 o
  -2   8   7      125.26      107.15      4.23 o
  -1   8   7       92.92       86.75      2.77 o
   0   8   7       15.33       15.26      1.53 o
   1   8   7       92.90       90.51      3.11 o
   2   8   7      125.22      116.82      4.37 o
   3   8   7      110.04      101.65      4.83 o
   4   8   7        1.16        0.11      1.02 o
   5   8   7        2.87        3.33      1.31 o
   6   8   7       11.37       16.03      2.27 o
   7   8   7        7.23        8.76      1.50 o
   8   8   7        2.38        1.03      0.91 o
  -7   9   7        0.65        1.16      0.86 o
  -6   9   7       15.59       19.25      1.75 o
  -5   9   7        4.60        4.58      1.02 o
  -4   9   7        4.09        6.32      1.20 o
  -3   9   7        2.17        2.46      0.99 o
  -2   9   7        6.29        6.42      1.05 o
  -1   9   7        9.43        9.56      1.42 o
   0   9   7       15.27       16.54      1.55 o
   1   9   7        9.42       11.34      1.56 o
   2   9   7        6.30        7.01      1.14 o
   3   9   7        2.17        1.55      1.60 o
   4   9   7        4.08        5.21      1.54 o
   5   9   7        4.60        3.83      1.23 o
   6   9   7       15.58       19.19      2.14 o
   7   9   7        0.65        1.06      0.89 o
  -6  10   7        7.28        8.71      1.80 o
  -5  10   7       10.87       12.95      1.52 o
  -4  10   7        8.92        9.28      1.20 o
  -3  10   7        2.65        2.97      1.17 o
  -2  10   7        2.53        3.04      1.12 o
  -1  10   7       11.76       12.86      1.46 o
   0  10   7        7.83        8.02      1.56 o
   1  10   7       11.76       13.54      1.65 o
   2  10   7        2.52        3.31      1.25 o
   3  10   7        2.66        1.13      1.47 o
   4  10   7        8.91        7.27      1.76 o
   5  10   7       10.87       11.55      1.85 o
   6  10   7        7.28        7.35      1.62 o
  -4  11   7       15.78       18.98      2.07 o
  -3  11   7        0.04       -0.51      0.94 o
  -2  11   7        0.27        0.90      0.83 o
  -1  11   7       27.68       34.23      2.61 o
   0  11   7       12.75       13.98      1.62 o
   1  11   7       27.64       31.89      2.35 o
   2  11   7        0.27        0.68      1.34 o
   3  11   7        0.04       -1.06      1.14 o
   4  11   7       15.78       16.65      2.46 o
   0   0   8      860.57     1057.78     24.57 o
   1   0   8       65.05       84.96      2.54 o
   2   0   8        1.59        0.33      0.34 o
   3   0   8       11.23        8.50      0.70 o
   4   0   8       15.65       16.28      1.08 o
   5   0   8        1.60        1.83      0.70 o
   6   0   8       60.92       54.06      2.10 o
   7   0   8       29.61       26.37      2.33 o
   8   0   8       21.63       19.92      1.89 o
   9   0   8       22.20       16.41      1.96 o
  10   0   8       11.03       13.50      1.69 o
  11   0   8        9.89       14.70      2.23 o
 -11   1   8        3.90        6.44      1.08 o
 -10   1   8        4.96        7.42      1.34 o
  -9   1   8        2.07        2.24      1.10 o
  -8   1   8       99.32       87.55      4.11 o
  -7   1   8       31.18       26.71      1.86 o
  -6   1   8       30.57       29.31      2.05 o
  -5   1   8      116.40      107.61      3.34 o
  -4   1   8       28.92       28.53      1.73 o
  -3   1   8        7.42        5.16      1.05 o
  -2   1   8        9.28        7.63      1.16 o
  -1   1   8       40.20       51.09      2.16 o
   0   1   8     1026.65     1118.28     20.37 o
   1   1   8       40.17       49.44      1.65 o
   2   1   8        9.30        8.02      0.82 o
   3   1   8        7.44        6.06      0.78 o
   4   1   8       28.94       31.35      1.49 o
   5   1   8      116.40      108.81      2.86 o
   6   1   8       30.51       32.00      1.80 o
   7   1   8       31.17       32.32      1.77 o
   8   1   8       99.33       93.43      4.17 o
   9   1   8        2.07        3.58      1.03 o
  10   1   8        4.96        6.56      1.00 o
  11   1   8        3.91        6.72      2.09 o
 -10   2   8       12.84       11.97      1.58 o
  -9   2   8       19.91       22.01      2.26 o
  -8   2   8        0.72        1.70      1.46 o
  -7   2   8       25.19       16.75      1.91 o
  -6   2   8       10.86       12.44      1.23 o
  -5   2   8       77.57       76.31      2.65 o
  -4   2   8      309.19      311.11      6.79 o
  -3   2   8      208.18      220.06      5.51 o
  -2   2   8      253.73      239.65      5.45 o
  -1   2   8       48.66       44.68      1.77 o
   0   2   8       66.00       73.39      2.06 o
   1   2   8       48.72       41.64      1.70 o
   2   2   8      253.65      245.74      4.80 o
   3   2   8      208.37      234.29      5.02 o
   4   2   8      309.26      329.74      6.58 o
   5   2   8       77.52       80.94      2.76 o
   6   2   8       10.87       14.45      1.42 o
   7   2   8       25.22       23.69      2.18 o
   8   2   8        0.71        3.65      0.88 o
   9   2   8       19.92       21.35      2.17 o
  10   2   8       12.84       14.73      1.76 o
 -10   3   8        0.88        3.94      1.15 o
  -9   3   8       20.18       20.99      1.99 o
  -8   3   8       23.40       21.86      1.94 o
  -7   3   8        7.91        5.01      1.31 o
  -6   3   8       16.86       13.68      1.63 o
  -5   3   8        9.15        7.67      1.35 o
  -4   3   8       39.56       31.28      1.56 o
  -3   3   8       34.12       30.64      1.77 o
  -2   3   8      277.37      286.15      6.08 o
  -1   3   8       39.30       36.39      1.59 o
   0   3   8       78.86      108.71      3.29 o
   1   3   8       39.22       36.09      1.70 o
   2   3   8      277.33      304.94      5.80 o
   3   3   8       34.10       34.09      1.78 o
   4   3   8       39.58       37.36      1.99 o
   5   3   8        9.14        8.12      1.22 o
   6   3   8       16.89       16.09      1.47 o
   7   3   8        7.91        6.78      1.27 o
   8   3   8       23.41       24.86      2.01 o
   9   3   8       20.18       18.09      1.58 o
  10   3   8        0.88        3.74      1.12 o
 -10   4   8        4.26        6.64      1.25 o
  -9   4   8        2.84        4.45      1.22 o
  -8   4   8       14.02        9.68      1.42 o
  -7   4   8       43.27       38.12      2.31 o
  -6   4   8       70.08       67.28      2.82 o
  -5   4   8       16.54       14.17      1.55 o
  -4   4   8       46.18       43.37      2.18 o
  -3   4   8       60.87       65.04      2.39 o
  -2   4   8      101.63       97.32      2.58 o
  -1   4   8       84.30       81.70      2.48 o
   0   4   8      323.24      364.37      8.27 o
   1   4   8       84.39       86.66      2.95 o
   2   4   8      101.68      108.25      3.30 o
   3   4   8       60.96       65.27      2.54 o
   4   4   8       46.22       44.67      2.37 o
   5   4   8       16.56       16.38      1.63 o
   6   4   8       70.07       72.72      2.89 o
   7   4   8       43.25       35.67      2.34 o
   8   4   8       14.00       11.16      1.53 o
   9   4   8        2.85        1.61      1.13 o
  10   4   8        4.26        8.51      1.07 o
 -10   5   8        8.60       11.72      2.08 o
  -9   5   8        3.33        3.63      1.61 o
  -8   5   8       17.69       18.42      1.86 o
  -7   5   8       30.21       32.21      2.18 o
  -6   5   8       52.80       45.45      2.38 o
  -5   5   8       78.35       67.39      2.75 o
  -4   5   8        1.35        1.09      0.99 o
  -3   5   8       17.83       15.47      1.42 o
  -2   5   8       12.87       12.73      1.24 o
  -1   5   8       51.99       52.63      1.99 o
   0   5   8        0.05        0.51      0.69 o
   1   5   8       52.03       54.28      1.82 o
   2   5   8       12.90       13.75      1.37 o
   3   5   8       17.85       14.88      1.13 o
   4   5   8        1.35        2.99      0.76 o
   5   5   8       78.40       71.02      3.07 o
   6   5   8       52.76       49.72      2.63 o
   7   5   8       30.20       30.72      2.13 o
   8   5   8       17.67       14.32      1.70 o
   9   5   8        3.33        1.90      0.94 o
  10   5   8        8.61       10.65      1.62 o
  -9   6   8        1.70        2.70      0.95 o
  -8   6   8       30.73       25.79      2.01 o
  -7   6   8        1.94        1.58      0.91 o
  -6   6   8       36.27       31.23      2.04 o
  -5   6   8       74.34       67.79      2.65 o
  -4   6   8       95.03       82.69      2.87 o
  -3   6   8       81.55       73.62      2.62 o
  -2   6   8      365.26      339.01      8.78 o
  -1   6   8       36.73       34.39      1.61 o
   0   6   8       17.41       14.21      1.10 o
   1   6   8       36.74       31.61      2.17 o
   2   6   8      365.32      361.67      8.04 o
   3   6   8       81.55       75.68      3.11 o
   4   6   8       95.07       94.04      3.72 o
   5   6   8       74.35       74.23      3.27 o
   6   6   8       36.26       35.82      2.46 o
   7   6   8        1.95        0.11      0.98 o
   8   6   8       30.73       26.41      2.26 o
   9   6   8        1.70        3.16      1.96 o
  -8   7   8        1.50        4.78      1.01 o
  -7   7   8        2.58        3.12      0.94 o
  -6   7   8       13.78       15.23      1.45 o
  -5   7   8       11.44       11.24      1.29 o
  -4   7   8       20.35       19.78      1.58 o
  -3   7   8       28.13       29.20      1.73 o
  -2   7   8       35.80       37.28      1.83 o
  -1   7   8      182.65      164.97      4.13 o
   0   7   8        4.75        9.00      1.19 o
   1   7   8      182.59      167.91      5.20 o
   2   7   8       35.78       41.14      2.35 o
   3   7   8       28.16       31.25      2.13 o
   4   7   8       20.35       20.06      2.05 o
   5   7   8       11.43       13.38      1.84 o
   6   7   8       13.78       14.87      1.83 o
   7   7   8        2.57        3.54      1.51 o
   8   7   8        1.50        3.19      1.46 o
  -8   8   8        2.55        5.64      1.07 o
  -7   8   8        8.03       10.91      1.30 o
  -6   8   8        7.72        7.30      1.14 o
  -5   8   8       10.59       11.89      1.23 o
  -4   8   8       15.88       13.01      1.31 o
  -3   8   8        2.85        5.46      1.14 o
  -2   8   8       30.58       33.63      1.83 o
  -1   8   8       14.42       15.50      1.61 o
   0   8   8       51.99       50.41      2.88 o
   1   8   8       14.42       18.87      2.18 o
   2   8   8       30.59       32.75      2.14 o
   3   8   8        2.86        3.29      1.62 o
   4   8   8       15.89       12.47      1.78 o
   5   8   8       10.61       11.40      1.71 o
   6   8   8        7.72        6.60      1.46 o
   7   8   8        8.04        9.81      1.40 o
   8   8   8        2.55        2.11      1.38 o
  -6   9   8        2.10        1.96      0.91 o
  -5   9   8        5.07        5.20      0.97 o
  -4   9   8       47.30       44.75      2.38 o
  -3   9   8       28.43       27.40      2.34 o
  -2   9   8        2.96        3.18      1.06 o
  -1   9   8       43.79       43.25      2.89 o
   0   9   8        0.08       -0.40      0.96 o
   1   9   8       43.76       46.16      3.19 o
   2   9   8        2.96        2.65      1.65 o
   3   9   8       28.43       26.84      2.80 o
   4   9   8       47.32       43.99      3.12 o
   5   9   8        5.06        5.86      1.26 o
   6   9   8        2.10        1.60      1.10 o
  -5  10   8        1.58        2.97      1.23 o
  -4  10   8        1.53        2.44      0.83 o
  -3  10   8       19.49       16.91      1.71 o
  -2  10   8        8.99       10.67      1.63 o
  -1  10   8       16.39       20.62      2.92 o
   0  10   8       19.97       21.50      2.08 o
   1  10   8       16.39       19.65      2.18 o
   2  10   8        8.99        9.59      2.09 o
   3  10   8       19.48       16.62      2.38 o
   4  10   8        1.53       -0.10      1.24 o
   5  10   8        1.58        3.60      1.39 o
  -3  11   8        5.51        6.47      1.91 o
  -2  11   8       10.07       12.55      1.68 o
  -1  11   8        0.95        1.49      1.03 o
   0  11   8        6.85        8.60      1.47 o
   1  11   8        0.95       -0.33      1.26 o
   2  11   8       10.06       10.24      1.87 o
   3  11   8        5.51        4.86      2.36 o
   1   0   9      133.40      131.36      4.08 o
   2   0   9       11.12       11.09      0.84 o
   3   0   9       27.30       33.43      1.40 o
   4   0   9      373.86      364.21      9.94 o
   5   0   9      741.39      774.62     16.10 o
   6   0   9       66.68       55.64      2.56 o
   7   0   9        1.37        5.86      1.47 o
   8   0   9        0.49       -0.51      0.84 o
   9   0   9       20.63       30.27      2.65 o
  10   0   9       15.06       18.56      1.91 o
 -10   1   9        0.01        2.10      0.97 o
  -9   1   9       13.55       13.92      1.98 o
  -8   1   9       57.35       59.49      3.52 o
  -7   1   9        1.41        1.29      0.92 o
  -6   1   9       15.16       12.55      1.63 o
  -5   1   9       64.93       55.92      2.48 o
  -4   1   9      463.27      438.38      9.17 o
  -3   1   9       29.46       32.27      1.93 o
  -2   1   9       72.60       89.45      2.95 o
  -1   1   9        2.92        4.22      1.05 o
   0   1   9        0.96        0.87      0.44 o
   1   1   9        2.94        2.86      0.56 o
   2   1   9       72.58       92.36      2.61 o
   3   1   9       29.51       37.08      1.46 o
   4   1   9      463.38      457.41      9.88 o
   5   1   9       65.01       59.17      2.32 o
   6   1   9       15.15       12.49      1.58 o
   7   1   9        1.41        0.80      0.93 o
   8   1   9       57.34       58.43      3.38 o
   9   1   9       13.58       10.43      1.42 o
  10   1   9        0.01        3.08      0.92 o
 -10   2   9        0.38        1.53      1.01 o
  -9   2   9        8.47        7.56      1.40 o
  -8   2   9        0.49       -0.99      1.01 o
  -7   2   9       20.10       20.04      2.08 o
  -6   2   9        3.26        2.06      1.33 o
  -5   2   9       40.74       41.68      2.07 o
  -4   2   9        6.26        9.30      1.28 o
  -3   2   9      172.84      150.82      4.01 o
  -2   2   9      101.69      109.58      3.32 o
  -1   2   9        7.20       12.30      1.14 o
   0   2   9       30.30       31.45      1.33 o
   1   2   9        7.22       10.77      1.03 o
   2   2   9      101.84      114.08      2.90 o
   3   2   9      172.89      155.84      3.88 o
   4   2   9        6.27        9.09      1.17 o
   5   2   9       40.80       44.46      2.10 o
   6   2   9        3.26        2.94      0.91 o
   7   2   9       20.09       19.97      2.07 o
   8   2   9        0.49       -0.11      1.31 o
   9   2   9        8.46        6.97      1.67 o
  10   2   9        0.38        1.78      1.11 o
 -10   3   9        2.93        6.06      1.14 o
  -9   3   9        0.98        1.90      1.01 o
  -8   3   9        5.79        6.08      1.25 o
  -7   3   9       14.56       13.14      1.63 o
  -6   3   9       15.74       16.39      1.78 o
  -5   3   9       79.58       66.79      2.86 o
  -4   3   9       61.20       54.47      2.23 o
  -3   3   9       92.47       93.81      3.12 o
  -2   3   9       65.04       62.29      2.28 o
  -1   3   9      124.47      124.41      3.28 o
   0   3   9        4.17        9.74      0.73 o
   1   3   9      124.65      126.06      3.37 o
   2   3   9       65.04       65.75      2.18 o
   3   3   9       92.52       97.67      3.18 o
   4   3   9       61.23       58.53      2.50 o
   5   3   9       79.60       77.14      2.93 o
   6   3   9       15.75       16.40      1.68 o
   7   3   9       14.56       15.78      1.59 o
   8   3   9        5.78        4.74      1.40 o
   9   3   9        0.98        0.87      1.37 o
  10   3   9        2.93        4.24      1.93 o
 -10   4   9        1.43        1.42      0.84 o
  -9   4   9        3.32        4.29      1.12 o
  -8   4   9       27.22       27.32      2.04 o
  -7   4   9       67.70       59.50      2.85 o
  -6   4   9       51.92       53.61      2.68 o
  -5   4   9       71.17       63.56      2.76 o
  -4   4   9      170.64      149.08      4.66 o
  -3   4   9      126.89      128.57      3.64 o
  -2   4   9       69.84       68.19      2.38 o
  -1   4   9      161.91      155.97      5.08 o
   0   4   9        1.91        1.55      1.09 o
   1   4   9      161.88      163.59      4.49 o
   2   4   9       69.83       73.47      2.57 o
   3   4   9      126.96      133.52      3.98 o
   4   4   9      170.69      160.43      4.87 o
   5   4   9       71.14       70.94      2.89 o
   6   4   9       51.91       54.92      2.53 o
   7   4   9       67.74       62.39      3.04 o
   8   4   9       27.23       32.36      3.24 o
   9   4   9        3.32        4.07      1.52 o
  10   4   9        1.44        1.95      1.06 o
  -9   5   9        2.50        4.99      1.08 o
  -8   5   9       12.83       13.92      1.53 o
  -7   5   9        8.46       10.40      1.42 o
  -6   5   9       10.70        8.55      1.27 o
  -5   5   9       37.23       32.51      2.08 o
  -4   5   9       43.10       37.59      2.07 o
  -3   5   9       94.97       89.88      2.97 o
  -2   5   9       40.68       44.02      1.99 o
  -1   5   9      126.47      117.00      3.22 o
   0   5   9       62.26       52.83      1.97 o
   1   5   9      126.35      115.99      3.62 o
   2   5   9       40.71       44.97      2.18 o
   3   5   9       94.98       90.60      3.28 o
   4   5   9       43.12       36.28      2.38 o
   5   5   9       37.25       35.69      2.34 o
   6   5   9       10.69        9.62      1.39 o
   7   5   9        8.48        8.63      1.45 o
   8   5   9       12.83       11.87      1.47 o
   9   5   9        2.50        2.44      1.64 o
  -9   6   9        1.14        2.94      1.27 o
  -8   6   9        2.62        1.73      0.99 o
  -7   6   9        9.15        6.16      1.12 o
  -6   6   9       13.94       13.88      1.52 o
  -5   6   9        2.20        1.42      0.98 o
  -4   6   9       38.09       37.81      2.01 o
  -3   6   9       11.06       10.05      1.24 o
  -2   6   9        9.99        7.91      1.01 o
  -1   6   9       74.25       74.37      2.68 o
   0   6   9        3.23        4.69      1.07 o
   1   6   9       74.28       73.94      3.22 o
   2   6   9       10.00        9.96      1.27 o
   3   6   9       11.04       12.59      1.52 o
   4   6   9       38.07       41.55      2.65 o
   5   6   9        2.22        1.23      1.14 o
   6   6   9       13.94       13.66      1.70 o
   7   6   9        9.13        7.13      1.30 o
   8   6   9        2.62        2.91      0.97 o
   9   6   9        1.15        0.21      0.83 o
  -8   7   9        5.47        7.16      1.24 o
  -7   7   9        5.73        8.21      1.06 o
  -6   7   9        9.80        8.88      1.25 o
  -5   7   9        3.57        2.33      0.89 o
  -4   7   9       13.28       13.04      1.52 o
  -3   7   9       14.31       15.90      1.25 o
  -2   7   9       32.56       28.64      1.83 o
  -1   7   9       59.65       55.63      2.47 o
   0   7   9       57.12       51.98      2.92 o
   1   7   9       59.66       57.72      3.05 o
   2   7   9       32.56       29.30      2.47 o
   3   7   9       14.30       14.06      1.98 o
   4   7   9       13.30       11.24      1.83 o
   5   7   9        3.57        3.66      1.39 o
   6   7   9        9.81        9.60      1.65 o
   7   7   9        5.73        6.18      1.38 o
   8   7   9        5.47        5.06      1.22 o
  -7   8   9        6.78       12.25      1.43 o
  -6   8   9       13.11       15.84      1.33 o
  -5   8   9        4.61        4.11      0.97 o
  -4   8   9        5.28        7.53      1.01 o
  -3   8   9       62.31       58.70      2.57 o
  -2   8   9       88.67       87.90      3.32 o
  -1   8   9       82.93       76.07      3.65 o
   0   8   9        7.36        5.52      1.43 o
   1   8   9       82.98       81.29      3.73 o
   2   8   9       88.67       80.87      4.59 o
   3   8   9       62.29       58.17      3.77 o
   4   8   9        5.28        6.01      1.41 o
   5   8   9        4.61        6.01      1.44 o
   6   8   9       13.11       16.24      1.94 o
   7   8   9        6.77        9.45      1.50 o
  -6   9   9        2.35        3.42      0.86 o
  -5   9   9       10.73       13.90      1.38 o
  -4   9   9        7.54        8.50      1.21 o
  -3   9   9       15.19       17.08      1.74 o
  -2   9   9        6.94        5.83      1.56 o
  -1   9   9       37.14       37.88      2.81 o
   0   9   9      136.89      122.15      5.11 o
   1   9   9       37.12       44.02      3.13 o
   2   9   9        6.92        7.23      2.44 o
   3   9   9       15.19       14.04      2.23 o
   4   9   9        7.54        6.12      1.50 o
   5   9   9       10.75       10.90      1.60 o
   6   9   9        2.35        3.13      1.46 o
  -4  10   9        1.46        3.54      0.90 o
  -3  10   9        3.90        3.45      1.26 o
  -2  10   9        2.68        3.24      1.26 o
  -1  10   9        2.88        2.70      1.29 o
   0  10   9       26.05       29.16      2.39 o
   1  10   9        2.88        7.99      1.94 o
   2  10   9        2.68        2.07      2.00 o
   3  10   9        3.90        4.15      1.59 o
   4  10   9        1.46        1.09      1.19 o
  -1  11   9        2.34        4.13      1.37 o
   0  11   9        0.01       -0.34      0.94 o
   1  11   9        2.33        3.60      1.89 o
   0   0  10        1.85        2.00      0.71 o
   1   0  10       50.80       48.01      1.87 o
   2   0  10       34.43       32.81      1.42 o
   3   0  10      358.34      344.64      7.75 o
   4   0  10        0.38        1.07      1.29 o
   5   0  10       88.57       90.70      3.50 o
   6   0  10       33.62       25.99      1.94 o
   7   0  10        0.15        1.12      1.04 o
   8   0  10        0.00        2.26      1.20 o
   9   0  10        0.00        1.61      1.44 o
  10   0  10        0.05        3.69      1.44 o
 -10   1  10        4.41        8.40      1.17 o
  -9   1  10        2.78        3.96      1.13 o
  -8   1  10       23.76       22.16      2.37 o
  -7   1  10        0.23       -1.25      1.06 o
  -6   1  10       66.02       49.33      2.72 o
  -5   1  10       23.83       27.73      2.00 o
  -4   1  10      692.14      662.45     13.12 o
  -3   1  10      170.36      151.08      4.35 o
  -2   1  10       97.86      101.49      3.65 o
  -1   1  10        0.31        0.43      0.88 o
   0   1  10        0.16        0.96      0.46 o
   1   1  10        0.31        3.10      0.62 o
   2   1  10       97.92      102.18      2.88 o
   3   1  10      170.36      155.73      4.00 o
   4   1  10      692.01      678.27     13.51 o
   5   1  10       23.81       27.33      2.16 o
   6   1  10       66.07       51.30      3.79 o
   7   1  10        0.23       -0.23      1.06 o
   8   1  10       23.75       19.39      2.12 o
   9   1  10        2.78        6.50      1.31 o
  10   1  10        4.42        9.45      2.15 o
 -10   2  10        2.96        5.88      1.20 o
  -9   2  10        1.61        3.42      1.11 o
  -8   2  10        3.91        4.28      1.33 o
  -7   2  10       37.88       42.34      2.75 o
  -6   2  10       89.46       72.80      3.84 o
  -5   2  10      328.74      329.25      8.57 o
  -4   2  10      147.98      152.02      4.40 o
  -3   2  10      147.29      144.76      3.98 o
  -2   2  10        2.21        2.34      0.82 o
  -1   2  10       86.18       85.77      2.85 o
   0   2  10       48.22       53.74      1.89 o
   1   2  10       86.16       84.90      2.52 o
   2   2  10        2.20        3.15      0.79 o
   3   2  10      147.33      153.64      3.95 o
   4   2  10      148.06      160.97      4.19 o
   5   2  10      328.66      341.24      8.36 o
   6   2  10       89.50       72.76      3.70 o
   7   2  10       37.91       44.53      2.85 o
   8   2  10        3.91        4.10      1.56 o
   9   2  10        1.61        4.15      1.50 o
  10   2  10        2.96        8.51      1.50 o
  -9   3  10        3.48        3.75      0.92 o
  -8   3  10        5.55        8.37      1.31 o
  -7   3  10       14.41       10.57      1.58 o
  -6   3  10       35.39       35.62      2.39 o
  -5   3  10       79.19       66.18      2.94 o
  -4   3  10      181.64      167.39      5.07 o
  -3   3  10       76.29       67.43      2.69 o
  -2   3  10       44.23       42.17      2.06 o
  -1   3  10       83.36       94.02      2.88 o
   0   3  10        4.80        9.39      0.63 o
   1   3  10       83.39       90.87      2.86 o
   2   3  10       44.19       43.59      1.89 o
   3   3  10       76.23       69.89      2.72 o
   4   3  10      181.69      175.27      4.83 o
   5   3  10       79.21       72.86      2.86 o
   6   3  10       35.42       35.60      2.20 o
   7   3  10       14.39        9.79      1.81 o
   8   3  10        5.55        7.01      1.79 o
   9   3  10        3.48        5.84      1.39 o
  -9   4  10        1.54        0.88      1.06 o
  -8   4  10       11.79       12.82      1.53 o
  -7   4  10        7.21        8.56      1.35 o
  -6   4  10       17.05       18.63      1.80 o
  -5   4  10       15.16       18.25      1.77 o
  -4   4  10      116.32      103.46      4.46 o
  -3   4  10       46.00       41.12      2.44 o
  -2   4  10      103.76      105.51      3.16 o
  -1   4  10       13.35       16.72      1.23 o
   0   4  10        9.30       15.20      1.80 o
   1   4  10       13.34       14.26      1.39 o
   2   4  10      103.86      111.61      3.37 o
   3   4  10       45.97       46.18      2.35 o
   4   4  10      116.31      114.97      4.05 o
   5   4  10       15.15       19.88      1.73 o
   6   4  10       17.05       20.16      1.88 o
   7   4  10        7.23        8.45      1.17 o
   8   4  10       11.78       13.31      1.91 o
   9   4  10        1.54        2.99      1.34 o
  -9   5  10        0.29        1.90      0.95 o
  -8   5  10        3.08        5.46      1.00 o
  -7   5  10       26.82       27.21      2.25 o
  -6   5  10        5.48        4.11      1.08 o
  -5   5  10       16.78       15.67      1.58 o
  -4   5  10        8.00        6.43      1.17 o
  -3   5  10       56.97       49.74      2.26 o
  -2   5  10       35.26       37.17      2.07 o
  -1   5  10        3.28        3.25      1.27 o
   0   5  10        0.05       -1.29      0.86 o
   1   5  10        3.28        3.49      1.09 o
   2   5  10       35.24       37.49      2.08 o
   3   5  10       56.95       52.94      2.57 o
   4   5  10        7.99        8.02      1.46 o
   5   5  10       16.78       16.11      1.77 o
   6   5  10        5.49        5.93      1.14 o
   7   5  10       26.81       26.91      2.11 o
   8   5  10        3.08        3.83      1.20 o
   9   5  10        0.29        2.50      1.49 o
  -8   6  10        4.69        8.15      1.10 o
  -7   6  10       18.40       17.29      1.58 o
  -6   6  10        3.34        3.79      1.03 o
  -5   6  10       31.86       32.18      2.04 o
  -4   6  10       54.23       52.24      2.33 o
  -3   6  10       20.60       25.36      1.63 o
  -2   6  10       21.50       20.44      1.55 o
  -1   6  10        1.65        0.10      1.16 o
   0   6  10        0.12       -0.32      0.88 o
   1   6  10        1.66        2.58      1.03 o
   2   6  10       21.50       21.27      2.02 o
   3   6  10       20.61       26.83      1.97 o
   4   6  10       54.20       53.67      2.98 o
   5   6  10       31.87       29.11      2.25 o
   6   6  10        3.34        1.53      0.88 o
   7   6  10       18.40       17.38      2.09 o
   8   6  10        4.70        7.53      1.28 o
  -7   7  10        0.22        0.18      0.80 o
  -6   7  10        0.36        0.83      1.15 o
  -5   7  10        0.49        2.40      0.93 o
  -4   7  10       15.11       16.33      1.36 o
  -3   7  10      101.81       98.15      3.39 o
  -2   7  10        3.41        3.99      1.26 o
  -1   7  10       17.10       17.26      2.04 o
   0   7  10        0.03        1.32      1.13 o
   1   7  10       17.07       18.33      1.92 o
   2   7  10        3.42        3.51      1.20 o
   3   7  10      101.78       99.39      4.92 o
   4   7  10       15.10       15.37      1.86 o
   5   7  10        0.49        2.78      1.11 o
   6   7  10        0.35        2.45      1.10 o
   7   7  10        0.22        0.06      1.04 o
  -6   8  10       10.30       14.96      2.01 o
  -5   8  10        4.46        9.93      1.16 o
  -4   8  10        9.36       11.94      1.32 o
  -3   8  10       13.49       18.84      2.34 o
  -2   8  10        2.55        1.22      1.16 o
  -1   8  10       13.67       13.73      1.91 o
   0   8  10       78.22       77.79      3.68 o
   1   8  10       13.66       18.73      1.98 o
   2   8  10        2.55        5.12      1.33 o
   3   8  10       13.49       12.31      2.11 o
   4   8  10        9.34        9.69      1.61 o
   5   8  10        4.47        5.01      1.51 o
   6   8  10       10.31       12.37      1.58 o
  -5   9  10        5.68        7.37      1.03 o
  -4   9  10        3.14        4.36      1.33 o
  -3   9  10        1.12       -0.56      1.12 o
  -2   9  10        5.76        4.74      1.38 o
  -1   9  10       32.07       33.10      2.68 o
   0   9  10        1.52        2.78      1.13 o
   1   9  10       32.05       38.12      2.86 o
   2   9  10        5.76        5.50      1.75 o
   3   9  10        1.12        0.89      1.39 o
   4   9  10        3.14        3.96      1.23 o
   5   9  10        5.69        8.50      1.35 o
  -3  10  10        4.17        2.78      1.19 o
  -2  10  10        6.93        5.88      1.20 o
  -1  10  10        2.56        3.10      1.22 o
   0  10  10        0.15        0.51      1.77 o
   1  10  10        2.57        0.43      1.28 o
   2  10  10        6.94        6.14      1.63 o
   3  10  10        4.18        2.97      1.33 o
   1   0  11       33.43       32.32      1.69 o
   2   0  11      118.42      113.30      3.41 o
   3   0  11        5.63        5.05      1.30 o
   4   0  11      386.86      370.58     11.01 o
   5   0  11       44.68       53.52      3.39 o
   6   0  11       54.18       52.45      3.04 o
   7   0  11        3.28        3.43      1.10 o
   8   0  11        0.18        2.91      1.03 o
   9   0  11       23.45       25.70      2.46 o
  -9   1  11        0.82        1.04      1.05 o
  -8   1  11        0.19        2.55      1.17 o
  -7   1  11       18.04       16.78      2.14 o
  -6   1  11       24.87       17.63      2.33 o
  -5   1  11      208.70      201.56      6.38 o
  -4   1  11       28.56       34.38      2.29 o
  -3   1  11      171.43      155.00      4.54 o
  -2   1  11       24.18       32.31      1.92 o
  -1   1  11       45.10       45.61      2.06 o
   0   1  11       35.49       35.94      1.48 o
   1   1  11       45.14       44.27      1.70 o
   2   1  11       24.18       32.62      1.64 o
   3   1  11      171.45      162.41      5.49 o
   4   1  11       28.58       33.93      2.44 o
   5   1  11      208.70      193.48      5.50 o
   6   1  11       24.84       17.53      1.86 o
   7   1  11       18.03       11.94      1.83 o
   8   1  11        0.20        1.24      1.09 o
   9   1  11        0.82        3.10      0.97 o
  -9   2  11        0.77        6.09      1.73 o
  -8   2  11        1.43        0.25      0.96 o
  -7   2  11        8.39        9.12      1.54 o
  -6   2  11       49.18       45.12      3.23 o
  -5   2  11      172.10      150.37      6.36 o
  -4   2  11      140.43      121.11      3.74 o
  -3   2  11      231.07      224.48      5.49 o
  -2   2  11      242.88      243.01      7.60 o
  -1   2  11        4.45        3.92      0.92 o
   0   2  11      108.28      110.70      3.37 o
   1   2  11        4.43        4.04      0.84 o
   2   2  11      242.90      256.54      5.99 o
   3   2  11      231.03      236.11      6.59 o
   4   2  11      140.45      133.14      4.19 o
   5   2  11      172.09      157.84      5.24 o
   6   2  11       49.19       45.62      3.12 o
   7   2  11        8.40        9.69      1.63 o
   8   2  11        1.44        1.87      1.30 o
   9   2  11        0.77        3.77      1.52 o
  -9   3  11        8.43       11.85      1.39 o
  -8   3  11        4.40        3.69      1.04 o
  -7   3  11       41.45       34.56      2.40 o
  -6   3  11       79.03       56.20      2.88 o
  -5   3  11        8.57        8.74      1.52 o
  -4   3  11       60.23       63.13      2.97 o
  -3   3  11      276.26      263.02      9.50 o
  -2   3  11       49.23       48.14      2.29 o
  -1   3  11       38.73       40.46      1.85 o
   0   3  11        1.52        3.26      1.33 o
   1   3  11       38.78       41.67      1.91 o
   2   3  11       49.20       50.07      2.05 o
   3   3  11      276.21      271.67      6.20 o
   4   3  11       60.23       65.76      2.77 o
   5   3  11        8.58        9.63      2.01 o
   6   3  11       79.08       60.42      3.59 o
   7   3  11       41.43       38.27      2.88 o
   8   3  11        4.39        5.46      1.51 o
   9   3  11        8.43        9.56      1.72 o
  -9   4  11        5.92        7.56      1.42 o
  -8   4  11        0.85        1.93      1.02 o
  -7   4  11        6.22        6.70      1.18 o
  -6   4  11       89.67       76.33      3.65 o
  -5   4  11       29.28       26.99      2.03 o
  -4   4  11        6.77        7.19      1.22 o
  -3   4  11      212.82      198.41      6.04 o
  -2   4  11        1.40        0.40      0.82 o
  -1   4  11       12.32        9.34      1.69 o
   0   4  11       24.15       22.50      1.86 o
   1   4  11       12.34       13.05      1.36 o
   2   4  11        1.38        1.40      0.87 o
   3   4  11      212.77      201.69      5.46 o
   4   4  11        6.76        7.74      1.25 o
   5   4  11       29.28       26.41      1.84 o
   6   4  11       89.68       77.02      4.12 o
   7   4  11        6.24        7.38      1.67 o
   8   4  11        0.85        0.12      1.01 o
   9   4  11        5.92       10.17      1.74 o
  -8   5  11        5.24        6.93      1.01 o
  -7   5  11        8.72       11.07      1.20 o
  -6   5  11       19.52       21.74      1.79 o
  -5   5  11       16.43       18.02      1.61 o
  -4   5  11        4.11        4.04      1.20 o
  -3   5  11       54.44       50.99      2.28 o
  -2   5  11       42.21       43.08      2.66 o
  -1   5  11       48.85       45.50      2.70 o
   0   5  11       20.78       20.18      1.99 o
   1   5  11       48.88       49.63      2.72 o
   2   5  11       42.20       45.32      2.50 o
   3   5  11       54.38       52.19      2.62 o
   4   5  11        4.11        3.37      1.15 o
   5   5  11       16.45       16.73      1.65 o
   6   5  11       19.50       25.13      2.60 o
   7   5  11        8.72       13.35      2.02 o
   8   5  11        5.24        3.79      1.56 o
  -7   6  11        8.91       12.16      1.39 o
  -6   6  11       12.47       15.15      1.41 o
  -5   6  11        2.95        4.74      0.97 o
  -4   6  11       26.61       26.28      1.68 o
  -3   6  11       29.16       29.08      2.05 o
  -2   6  11      100.71       88.62      3.59 o
  -1   6  11       25.72       21.74      1.83 o
   0   6  11        0.34        1.41      0.96 o
   1   6  11       25.70       21.22      1.93 o
   2   6  11      100.72       92.86      4.14 o
   3   6  11       29.13       27.81      2.35 o
   4   6  11       26.56       25.27      2.20 o
   5   6  11        2.95        2.45      1.03 o
   6   6  11       12.47       16.28      1.78 o
   7   6  11        8.92       11.71      1.16 o
  -7   7  11        1.03        4.46      0.91 o
  -6   7  11        1.01        2.92      1.11 o
  -5   7  11        3.07        4.23      0.92 o
  -4   7  11       34.31       35.56      2.07 o
  -3   7  11       11.42       10.12      1.58 o
  -2   7  11       40.38       32.97      2.32 o
  -1   7  11       38.65       32.72      2.61 o
   0   7  11        0.17       -0.01      1.02 o
   1   7  11       38.62       33.55      2.77 o
   2   7  11       40.37       31.63      2.57 o
   3   7  11       11.42       10.06      1.61 o
   4   7  11       34.30       34.42      3.33 o
   5   7  11        3.07        4.68      1.01 o
   6   7  11        1.01        0.93      0.95 o
   7   7  11        1.04        2.57      0.95 o
  -6   8  11        0.87        3.29      1.83 o
  -5   8  11        1.43        3.29      0.86 o
  -4   8  11        3.51        2.47      1.12 o
  -3   8  11       15.69       20.47      1.90 o
  -2   8  11        5.34        6.28      1.47 o
  -1   8  11        8.01        9.05      1.52 o
   0   8  11       33.51       36.77      2.71 o
   1   8  11        7.99        9.98      1.67 o
   2   8  11        5.34        5.67      1.66 o
   3   8  11       15.69       18.00      2.11 o
   4   8  11        3.51        5.32      1.20 o
   5   8  11        1.43        3.89      1.70 o
   6   8  11        0.87        0.14      0.90 o
  -4   9  11        2.75        0.71      1.21 o
  -3   9  11        4.39        7.29      1.98 o
  -2   9  11        6.29        6.93      1.39 o
  -1   9  11        0.39        1.02      1.45 o
   0   9  11        0.85        2.91      1.26 o
   1   9  11        0.39        2.58      1.52 o
   2   9  11        6.29        6.66      1.64 o
   3   9  11        4.39        6.51      1.43 o
   4   9  11        2.75        2.49      1.06 o
  -1  10  11        4.59        6.16      1.31 o
   0  10  11        0.02        1.19      0.96 o
   1  10  11        4.58        3.55      1.58 o
   0   0  12      212.19      169.96      5.32 o
   1   0  12       51.12       49.70      2.08 o
   2   0  12       26.69       28.38      1.59 o
   3   0  12      120.12       97.15      3.62 o
   4   0  12       67.01       65.00      3.10 o
   5   0  12      134.96      113.23      5.98 o
   6   0  12       65.09       68.25      4.99 o
   7   0  12        8.48        8.99      1.65 o
   8   0  12        3.14        4.41      1.75 o
   9   0  12        2.77        7.84      1.28 o
  -9   1  12        3.49        7.51      1.36 o
  -8   1  12        6.30        8.17      1.42 o
  -7   1  12        1.33        2.32      1.76 o
  -6   1  12       20.81       20.07      2.26 o
  -5   1  12      167.13      149.63      5.13 o
  -4   1  12       34.75       31.98      2.25 o
  -3   1  12      229.79      219.57      7.68 o
  -2   1  12        2.43        3.28      1.05 o
  -1   1  12      134.46      122.65      3.31 o
   0   1  12       39.64       40.72      1.89 o
   1   1  12      134.42      122.17      3.58 o
   2   1  12        2.43        4.19      1.11 o
   3   1  12      229.69      210.27      6.14 o
   4   1  12       34.72       32.43      2.57 o
   5   1  12      167.25      153.28      4.84 o
   6   1  12       20.83       21.94      1.96 o
   7   1  12        1.32        0.73      1.16 o
   8   1  12        6.31        7.34      1.41 o
   9   1  12        3.49        9.66      1.62 o
  -9   2  12        3.17        5.75      1.17 o
  -8   2  12        2.20        2.18      1.23 o
  -7   2  12        3.84        7.90      2.24 o
  -6   2  12       26.85       26.51      2.50 o
  -5   2  12       13.46       12.59      1.82 o
  -4   2  12      153.10      129.19      4.75 o
  -3   2  12       58.30       61.51      2.66 o
  -2   2  12       57.44       55.80      2.53 o
  -1   2  12        0.68        2.99      1.54 o
   0   2  12       14.81       18.97      1.83 o
   1   2  12        0.68        1.66      0.64 o
   2   2  12       57.49       59.40      2.31 o
   3   2  12       58.24       58.46      3.14 o
   4   2  12      153.02      131.69      5.76 o
   5   2  12       13.49       13.13      1.93 o
   6   2  12       26.88       29.73      2.65 o
   7   2  12        3.84        6.35      1.62 o
   8   2  12        2.20        5.11      1.41 o
   9   2  12        3.17        8.44      1.62 o
  -8   3  12       15.06       17.77      1.64 o
  -7   3  12       21.48       23.92      1.99 o
  -6   3  12        7.72        8.00      1.27 o
  -5   3  12       58.34       57.07      3.15 o
  -4   3  12        2.64        1.37      1.01 o
  -3   3  12       99.75       96.67      3.88 o
  -2   3  12       31.65       33.02      1.79 o
  -1   3  12      110.97      116.25      4.63 o
   0   3  12        0.05       -0.44      1.16 o
   1   3  12      111.01      122.65      3.40 o
   2   3  12       31.69       32.28      1.85 o
   3   3  12       99.71      100.67      3.26 o
   4   3  12        2.63        1.11      1.29 o
   5   3  12       58.32       52.85      3.46 o
   6   3  12        7.73        9.69      1.73 o
   7   3  12       21.49       23.17      2.39 o
   8   3  12       15.07       18.96      2.91 o
  -8   4  12        3.83        6.59      1.06 o
  -7   4  12        5.62       11.11      1.35 o
  -6   4  12       31.44       33.02      2.21 o
  -5   4  12        1.71        3.55      0.94 o
  -4   4  12       17.66       15.07      1.58 o
  -3   4  12       46.84       44.49      3.60 o
  -2   4  12       51.00       39.96      3.45 o
  -1   4  12        0.24       -0.72      1.20 o
   0   4  12       22.80       31.64      2.12 o
   1   4  12        0.23       -0.63      0.80 o
   2   4  12       50.96       47.84      2.53 o
   3   4  12       46.91       41.68      2.52 o
   4   4  12       17.65       12.99      1.38 o
   5   4  12        1.70        1.73      1.45 o
   6   4  12       31.44       31.04      2.89 o
   7   4  12        5.63        8.05      1.60 o
   8   4  12        3.84        3.49      1.62 o
  -7   5  12        5.26        6.41      1.28 o
  -6   5  12       13.42       15.50      1.55 o
  -5   5  12        7.34       13.09      2.60 o
  -4   5  12        0.90        1.59      0.92 o
  -3   5  12       31.68       27.52      2.58 o
  -2   5  12       44.36       41.86      2.73 o
  -1   5  12       19.85       17.02      2.24 o
   0   5  12        5.10        4.21      1.23 o
   1   5  12       19.82       19.08      1.71 o
   2   5  12       44.32       46.10      2.54 o
   3   5  12       31.66       28.80      2.01 o
   4   5  12        0.90        0.55      0.81 o
   5   5  12        7.34        7.58      1.74 o
   6   5  12       13.41       13.80      2.07 o
   7   5  12        5.27        4.99      1.34 o
  -7   6  12        1.11        3.29      0.83 o
  -6   6  12        8.82       10.59      1.82 o
  -5   6  12        1.27        1.05      0.94 o
  -4   6  12        3.71        4.15      1.47 o
  -3   6  12       19.31       16.84      1.96 o
  -2   6  12        1.91        3.17      1.38 o
  -1   6  12        7.41        8.05      1.34 o
   0   6  12        3.67        6.57      1.34 o
   1   6  12        7.40        7.53      1.58 o
   2   6  12        1.91        4.26      1.08 o
   3   6  12       19.30       18.78      1.92 o
   4   6  12        3.70        4.63      1.13 o
   5   6  12        1.27        3.28      0.91 o
   6   6  12        8.82        8.66      1.71 o
   7   6  12        1.11        0.71      1.28 o
  -6   7  12        4.17        8.84      1.09 o
  -5   7  12        1.72        2.16      1.27 o
  -4   7  12        2.15        3.07      1.25 o
  -3   7  12        5.81        5.65      1.44 o
  -2   7  12       46.59       45.85      3.47 o
  -1   7  12        4.31        3.09      1.17 o
   0   7  12        6.78        7.32      1.33 o
   1   7  12        4.32        4.32      1.25 o
   2   7  12       46.57       45.51      2.94 o
   3   7  12        5.80        6.77      1.54 o
   4   7  12        2.14        2.21      1.07 o
   5   7  12        1.72        0.67      0.85 o
   6   7  12        4.17        4.29      1.09 o
  -5   8  12        8.21        9.62      1.47 o
  -4   8  12        1.66        0.85      1.17 o
  -3   8  12        1.22        1.44      1.40 o
  -2   8  12        0.96        1.30      1.16 o
  -1   8  12       14.85       16.78      1.90 o
   0   8  12       10.84       10.61      1.74 o
   1   8  12       14.85       13.79      1.85 o
   2   8  12        0.96        1.33      1.16 o
   3   8  12        1.22        3.29      1.10 o
   4   8  12        1.65        2.70      1.13 o
   5   8  12        8.20        9.97      1.44 o
  -3   9  12        9.12        6.79      1.43 o
  -2   9  12       11.90       13.45      1.97 o
  -1   9  12        3.02        4.03      1.28 o
   0   9  12        7.61        8.84      1.70 o
   1   9  12        3.01        2.27      1.35 o
   2   9  12       11.89        9.46      1.80 o
   3   9  12        9.12       11.88      1.45 o
   1   0  13      276.32      261.82      6.31 o
   2   0  13       18.45       25.05      1.93 o
   3   0  13       37.80       40.93      2.44 o
   4   0  13       25.28       24.75      2.04 o
   5   0  13        4.80        5.80      1.17 o
   6   0  13       31.60       30.12      2.32 o
   7   0  13        0.20        2.04      1.02 o
   8   0  13        3.53        5.15      1.19 o
  -8   1  13        6.69       11.40      1.92 o
  -7   1  13        0.94        4.05      1.22 o
  -6   1  13        3.37        6.31      1.26 o
  -5   1  13       11.23       16.59      1.79 o
  -4   1  13        4.14        6.51      1.10 o
  -3   1  13       48.24       53.20      2.62 o
  -2   1  13      152.89      135.82      4.53 o
  -1   1  13      291.06      271.43      7.63 o
   0   1  13       61.48       68.52      3.12 o
   1   1  13      291.03      279.24      6.69 o
   2   1  13      152.84      142.18      4.77 o
   3   1  13       48.27       49.85      2.91 o
   4   1  13        4.15        3.46      1.27 o
   5   1  13       11.21       15.89      1.87 o
   6   1  13        3.38        3.15      1.04 o
   7   1  13        0.94        2.28      1.53 o
   8   1  13        6.69       12.59      2.28 o
  -8   2  13        9.09       12.69      1.39 o
  -7   2  13       10.16       14.25      1.86 o
  -6   2  13        6.95        9.27      1.52 o
  -5   2  13        4.47        6.15      1.08 o
  -4   2  13        2.76        4.95      1.24 o
  -3   2  13        6.89       10.33      1.18 o
  -2   2  13       16.52       14.88      1.35 o
  -1   2  13       89.86       87.94      3.74 o
   0   2  13       57.93       47.59      2.59 o
   1   2  13       89.79       92.51      3.36 o
   2   2  13       16.55       12.75      1.78 o
   3   2  13        6.90        6.34      1.60 o
   4   2  13        2.76        1.85      1.20 o
   5   2  13        4.46        3.79      1.30 o
   6   2  13        6.94        8.59      1.58 o
   7   2  13       10.15       11.16      1.86 o
   8   2  13        9.10       13.11      1.80 o
  -8   3  13        0.99        4.05      0.98 o
  -7   3  13        0.66        2.27      1.01 o
  -6   3  13       28.90       23.91      1.92 o
  -5   3  13        7.35       10.21      1.34 o
  -4   3  13        7.18        8.73      1.69 o
  -3   3  13       13.14        9.90      1.89 o
  -2   3  13       24.85       24.81      2.44 o
  -1   3  13       32.43       34.52      2.78 o
   0   3  13       19.29       16.27      1.85 o
   1   3  13       32.39       36.80      1.81 o
   2   3  13       24.84       26.18      2.19 o
   3   3  13       13.15       10.83      1.69 o
   4   3  13        7.19        7.84      1.89 o
   5   3  13        7.35       11.20      2.29 o
   6   3  13       28.91       26.64      2.65 o
   7   3  13        0.66        4.01      1.48 o
   8   3  13        0.99        3.24      1.16 o
  -7   4  13       16.08       17.45      1.55 o
  -6   4  13       20.59       26.85      1.99 o
  -5   4  13        6.16        7.23      1.46 o
  -4   4  13        6.21        3.05      2.40 o
  -3   4  13       45.93       35.52      3.42 o
  -2   4  13        8.13        9.70      2.16 o
  -1   4  13       16.23       14.96      1.98 o
   0   4  13       12.57       12.88      1.59 o
   1   4  13       16.20       17.17      1.66 o
   2   4  13        8.13       10.41      1.16 o
   3   4  13       45.86       47.41      3.13 o
   4   4  13        6.20        6.84      1.61 o
   5   4  13        6.16        6.35      1.70 o
   6   4  13       20.57       24.76      2.61 o
   7   4  13       16.09       17.90      2.16 o
  -7   5  13        3.84        6.44      1.09 o
  -6   5  13        9.18       10.59      1.26 o
  -5   5  13       20.17       19.61      2.32 o
  -4   5  13        3.41        1.75      1.44 o
  -3   5  13        4.92        5.55      1.64 o
  -2   5  13       78.73       67.93      3.66 o
  -1   5  13       20.05       20.43      2.50 o
   0   5  13        1.07        1.81      0.93 o
   1   5  13       20.05       18.99      2.10 o
   2   5  13       78.69       77.51      3.21 o
   3   5  13        4.91        6.84      1.03 o
   4   5  13        3.41        3.20      1.31 o
   5   5  13       20.19       27.22      2.86 o
   6   5  13        9.19        6.92      1.55 o
   7   5  13        3.85        5.89      1.37 o
  -6   6  13        2.46        3.50      1.46 o
  -5   6  13        0.52       -0.38      1.18 o
  -4   6  13        6.13        6.53      1.59 o
  -3   6  13        3.10        3.09      1.43 o
  -2   6  13       27.52       28.30      2.55 o
  -1   6  13        3.82        3.49      1.14 o
   0   6  13        0.83        3.18      1.12 o
   1   6  13        3.82        2.73      1.10 o
   2   6  13       27.50       27.99      2.21 o
   3   6  13        3.09        3.90      0.90 o
   4   6  13        6.12        7.85      1.02 o
   5   6  13        0.52       -1.13      1.33 o
   6   6  13        2.46        2.70      1.13 o
  -5   7  13        9.40       10.38      1.70 o
  -4   7  13        4.37        6.50      1.47 o
  -3   7  13        1.02        3.50      1.25 o
  -2   7  13       10.24       11.36      1.91 o
  -1   7  13        1.74        1.93      1.19 o
   0   7  13       24.46       26.66      2.64 o
   1   7  13        1.74        1.40      0.88 o
   2   7  13       10.25       12.54      2.11 o
   3   7  13        1.01        1.81      0.91 o
   4   7  13        4.37        4.57      1.69 o
   5   7  13        9.39       14.21      2.23 o
  -3   8  13        7.65        9.68      1.91 o
  -2   8  13       10.82       10.85      1.61 o
  -1   8  13       18.15       17.70      1.90 o
   0   8  13        3.27        1.53      1.02 o
   1   8  13       18.14       18.39      2.17 o
   2   8  13       10.81       11.35      1.88 o
   3   8  13        7.65       11.54      1.50 o
   0   0  14      202.03      180.97     14.14 o
   1   0  14       83.62       76.37      3.13 o
   2   0  14       23.98       26.73      2.42 o
   3   0  14        8.84        9.48      1.32 o
   4   0  14        1.17        2.63      0.89 o
   5   0  14        0.07        2.39      0.93 o
   6   0  14       28.84       33.54      3.03 o
   7   0  14        0.48        5.28      1.88 o
  -7   1  14        0.61        2.54      1.75 o
  -6   1  14       15.35       12.50      1.66 o
  -5   1  14        8.21       12.79      1.76 o
  -4   1  14       26.12       24.66      1.79 o
  -3   1  14       33.56       26.62      1.87 o
  -2   1  14        3.18        4.55      0.83 o
  -1   1  14       91.63       93.68      3.89 o
   0   1  14       62.50       52.27      2.75 o
   1   1  14       91.60       95.96      5.45 o
   2   1  14        3.18        4.65      1.09 o
   3   1  14       33.57       28.35      2.35 o
   4   1  14       26.13       23.28      2.17 o
   5   1  14        8.21       10.72      1.62 o
   6   1  14       15.36       16.91      1.97 o
   7   1  14        0.61        4.49      1.50 o
  -7   2  14       19.23       21.70      1.75 o
  -6   2  14        7.74        8.25      1.49 o
  -5   2  14        0.03        1.47      1.16 o
  -4   2  14        8.08        7.33      1.28 o
  -3   2  14       20.49       27.27      2.19 o
  -2   2  14       13.34       14.14      1.77 o
  -1   2  14       20.32       22.17      1.76 o
   0   2  14       41.47       43.04      2.45 o
   1   2  14       20.31       23.46      1.62 o
   2   2  14       13.34       16.76      2.26 o
   3   2  14       20.49       22.98      2.25 o
   4   2  14        8.10       10.25      1.67 o
   5   2  14        0.03        0.95      1.08 o
   6   2  14        7.75        8.98      1.46 o
   7   2  14       19.22       18.79      2.24 o
  -7   3  14       11.19       12.35      1.24 o
  -6   3  14       26.01       22.57      2.08 o
  -5   3  14        7.88       11.71      1.61 o
  -4   3  14       13.97       16.25      1.69 o
  -3   3  14        1.72        0.72      1.25 o
  -2   3  14       84.48       69.11      4.46 o
  -1   3  14       83.60       76.63      4.03 o
   0   3  14       12.41       12.48      1.66 o
   1   3  14       83.54       77.84      3.24 o
   2   3  14       84.50       71.19      3.43 o
   3   3  14        1.72        0.66      1.14 o
   4   3  14       13.99       14.79      2.11 o
   5   3  14        7.89        8.18      1.65 o
   6   3  14       26.03       23.87      2.50 o
   7   3  14       11.19       13.87      1.93 o
  -6   4  14        5.51        8.20      1.26 o
  -5   4  14        3.80        4.19      1.53 o
  -4   4  14        3.14        4.50      1.91 o
  -3   4  14        7.82        3.63      1.70 o
  -2   4  14        7.61        7.04      1.86 o
  -1   4  14       19.24       19.05      2.52 o
   0   4  14        0.17        0.48      0.74 o
   1   4  14       19.23       19.62      1.81 o
   2   4  14        7.61        8.37      1.43 o
   3   4  14        7.83        8.71      1.69 o
   4   4  14        3.14        3.71      1.33 o
   5   4  14        3.81        3.36      1.38 o
   6   4  14        5.50        8.61      1.62 o
  -6   5  14       11.15       12.11      1.92 o
  -5   5  14        0.66        1.73      1.36 o
  -4   5  14        7.77       10.07      1.93 o
  -3   5  14        1.08        1.29      1.37 o
  -2   5  14        6.57        9.86      2.10 o
  -1   5  14       47.13       40.91      3.65 o
   0   5  14        2.19        3.45      1.09 o
   1   5  14       47.10       42.83      2.63 o
   2   5  14        6.58       10.01      1.36 o
   3   5  14        1.08        1.82      1.65 o
   4   5  14        7.79        8.06      1.74 o
   5   5  14        0.66        2.50      1.19 o
   6   5  14       11.14       17.15      2.13 o
  -5   6  14        6.74        9.43      1.66 o
  -4   6  14        8.54        8.03      1.67 o
  -3   6  14       11.52       11.90      1.85 o
  -2   6  14       40.17       41.75      3.67 o
  -1   6  14        3.83        3.85      1.07 o
   0   6  14       14.88       12.76      1.82 o
   1   6  14        3.81        5.02      1.46 o
   2   6  14       40.14       45.76      2.73 o
   3   6  14       11.52       14.03      2.04 o
   4   6  14        8.53       11.33      1.83 o
   5   6  14        6.73        7.48      1.55 o
  -3   7  14        3.34        3.36      1.44 o
  -2   7  14       14.43       17.64      1.96 o
  -1   7  14        4.42        6.32      1.00 o
   0   7  14        1.02        1.17      0.96 o
   1   7  14        4.42        7.95      1.26 o
   2   7  14       14.41       14.09      1.71 o
   3   7  14        3.33        2.29      1.39 o
   0   8  14        0.88        1.18      1.10 o
   1   0  15       10.59       13.15      1.76 o
   2   0  15        1.91        4.83      1.46 o
   3   0  15       33.19       38.02      2.68 o
   4   0  15       18.57       25.60      1.93 o
   5   0  15        6.17        7.37      2.16 o
   6   0  15        3.42        6.54      2.04 o
  -6   1  15        1.73        4.83      1.19 o
  -5   1  15        0.38        5.05      1.43 o
  -4   1  15        5.18        8.76      1.19 o
  -3   1  15        2.13        1.52      1.34 o
  -2   1  15       44.71       41.28      3.07 o
  -1   1  15       31.71       31.49      2.36 o
   0   1  15        0.26        1.60      1.14 o
   1   1  15       31.70       30.40      2.40 o
   2   1  15       44.78       40.41      2.85 o
   3   1  15        2.14        1.58      1.04 o
   4   1  15        5.18        5.75      1.11 o
   5   1  15        0.38       -0.03      0.88 o
   6   1  15        1.73        4.98      1.01 o
  -6   2  15       19.04       17.58      1.88 o
  -5   2  15        0.09        0.59      1.96 o
  -4   2  15        0.28        1.18      1.50 o
  -3   2  15        3.35        3.13      1.29 o
  -2   2  15       15.99       14.19      1.78 o
  -1   2  15       28.49       28.17      2.36 o
   0   2  15       44.09       45.77      2.67 o
   1   2  15       28.50       29.04      2.48 o
   2   2  15       15.98       15.53      1.68 o
   3   2  15        3.34        4.56      1.14 o
   4   2  15        0.28        0.64      0.98 o
   5   2  15        0.09        1.33      0.99 o
   6   2  15       19.03       21.63      3.06 o
  -6   3  15        5.29        5.62      2.09 o
  -5   3  15        1.37        2.00      1.53 o
  -4   3  15       10.07        9.36      2.22 o
  -3   3  15        0.00       -0.74      1.31 o
  -2   3  15       23.67       25.78      2.90 o
  -1   3  15        0.90        1.68      1.17 o
   0   3  15        0.25        0.51      1.08 o
   1   3  15        0.90        1.82      1.53 o
   2   3  15       23.67       27.84      2.78 o
   3   3  15        0.00        0.49      1.07 o
   4   3  15       10.10        9.97      1.80 o
   5   3  15        1.36        3.96      1.38 o
   6   3  15        5.28        9.59      1.45 o
  -5   4  15       12.84       14.65      2.12 o
  -4   4  15        2.75        6.01      1.67 o
  -3   4  15       13.96       13.67      2.26 o
  -2   4  15       36.96       32.67      3.35 o
  -1   4  15       18.23       16.57      2.30 o
   0   4  15        0.00        1.09      1.26 o
   1   4  15       18.25       24.50      2.31 o
   2   4  15       36.94       40.75      2.79 o
   3   4  15       13.96       15.59      2.62 o
   4   4  15        2.75        3.76      1.43 o
   5   4  15       12.84       14.86      2.11 o
  -4   5  15       23.98       25.06      2.88 o
  -3   5  15       10.31        9.92      1.84 o
  -2   5  15        4.22        2.86      1.50 o
  -1   5  15        3.67        5.65      1.03 o
   0   5  15        9.30        5.63      1.59 o
   1   5  15        3.67        5.11      1.23 o
   2   5  15        4.22        5.10      1.33 o
   3   5  15       10.32       12.07      1.74 o
   4   5  15       23.98       28.20      2.87 o
  -3   6  15       12.75       12.46      1.97 o
  -2   6  15       10.15        8.69      1.76 o
  -1   6  15        2.86        2.63      0.94 o
   0   6  15        0.51        0.76      0.81 o
   1   6  15        2.85        4.07      0.85 o
   2   6  15       10.16       14.24      2.14 o
   3   6  15       12.73       14.39      2.24 o
   0   7  15        0.03       -0.57      0.84 o
   0   0  16       11.06       15.69      2.32 o
   1   0  16       11.25        9.87      2.32 o
   2   0  16        0.04        0.28      1.22 o
   3   0  16        0.31        4.20      1.52 o
   4   0  16       16.55       20.22      2.45 o
   5   0  16       16.23       15.55      3.49 o
  -5   1  16       10.50       12.02      1.55 o
  -4   1  16       20.38       23.95      2.49 o
  -3   1  16        3.27        6.01      1.46 o
  -2   1  16        5.18        8.08      2.12 o
  -1   1  16        0.01        0.40      1.52 o
   0   1  16        9.28       12.95      1.78 o
   1   1  16        0.01        1.21      1.68 o
   2   1  16        5.17        4.11      1.28 o
   3   1  16        3.26        5.38      1.32 o
   4   1  16       20.36       23.45      2.04 o
   5   1  16       10.51       11.16      1.70 o
  -5   2  16       10.08       15.07      3.17 o
  -4   2  16        6.77        6.62      1.86 o
  -3   2  16        6.62       10.99      2.19 o
  -2   2  16       12.62       12.41      1.77 o
  -1   2  16       21.30       21.77      2.04 o
   0   2  16        0.41       -0.99      1.40 o
   1   2  16       21.30       21.85      2.07 o
   2   2  16       12.62       15.29      1.91 o
   3   2  16        6.62        6.92      1.58 o
   4   2  16        6.78        7.35      1.21 o
   5   2  16       10.09       15.94      1.71 o
  -4   3  16        8.44       11.90      2.53 o
  -3   3  16        5.43        4.82      1.68 o
  -2   3  16       18.95       17.20      2.86 o
  -1   3  16        7.60        8.45      1.38 o
   0   3  16        7.24        9.90      1.37 o
   1   3  16        7.61        3.21      1.26 o
   2   3  16       18.97       16.51      2.23 o
   3   3  16        5.43        6.87      1.12 o
   4   3  16        8.44       10.21      1.43 o
  -4   4  16        8.18       11.13      2.45 o
  -3   4  16       12.36       12.50      2.15 o
  -2   4  16        4.80        3.33      2.54 o
  -1   4  16        0.46        2.39      1.92 o
   0   4  16        6.49        7.73      1.69 o
   1   4  16        0.46       -0.20      1.44 o
   2   4  16        4.79        6.07      1.51 o
   3   4  16       12.36       12.22      1.85 o
   4   4  16        8.18       10.43      1.75 o
  -2   5  16       20.44       24.78      3.09 o
  -1   5  16        1.01        1.84      2.36 o
   0   5  16        3.80        6.94      1.42 o
   1   5  16        1.01        5.26      1.92 o
   2   5  16       20.45       23.57      3.27 o
   1   0  17        5.06       11.11      2.16 o
   2   0  17       15.19       21.94      2.27 o
   3   0  17       23.92       24.00      2.41 o
  -3   1  17       14.75       20.24      3.43 o
  -2   1  17       10.38        8.67      2.09 o
  -1   1  17        0.62       -1.04      1.51 o
   0   1  17        1.98        2.83      1.78 o
   1   1  17        0.62        4.17      1.79 o
   2   1  17       10.38       14.84      2.21 o
   3   1  17       14.76       18.47      2.44 o
  -3   2  17        3.83        6.59      1.51 o
  -2   2  17       12.54       19.26      3.32 o
  -1   2  17        1.93        0.67      1.55 o
   0   2  17        0.57        3.68      1.61 o
   1   2  17        1.94        5.38      1.85 o
   2   2  17       12.54       14.35      2.38 o
   3   2  17        3.83        6.30      1.18 o
  -2   3  17        2.90        2.64      1.12 o
  -1   3  17        1.38        1.34      1.77 o
   0   3  17        0.38       -1.30      1.75 o
   1   3  17        1.38        0.07      1.10 o
   2   3  17        2.90        3.21      1.19 o
   0   4  17       12.53       16.22      2.13 o
 
